# Supplementary material for: A reverse vaccinology approach identifies putative vaccination targets in the zoonotic nematode Ascaris
Source: Front Vet Sci. 2022 Nov 1;9:1014198. doi: 10.3389/fvets.2022.1014198 (PMC9665164; doi:10.3389/fvets.2022.1014198)
Supplement: Supplementary Table 1 — The Vacceed final scores for each proteome in the three Ascaris proteomes. [file Table_1.xlsx]

## Sheet: A. suum PRJNA80881
Protein_ID	Vacceed Score
GS_23346	1
GS_12276	1
GS_01451	1
GS_19314	1
GS_23272	1
GS_11173	1
GS_13312	1
GS_01278	1
GS_24102	1
GS_23320	1
GS_18451	1
GS_16669	1
GS_22377	1
GS_07566	1
GS_09049	1
GS_09071	1
GS_18912	1
GS_06857	1
GS_11625	1
GS_08787	1
L3E_03101	1
GS_19645	1
GS_17897	1
GS_03641	1
GS_11833	1
GS_09256	1
Liv_00576	1
GS_22625	1
GS_13056	1
GS_06776	1
GS_22732	1
GS_14967	1
GS_24220	1
GS_06830	1
GS_22441	1
GS_17176	1
GS_17578	1
GS_17185	1
GS_10716	1
GS_05346	1
GS_17070	1
GS_17971	1
GS_11180	1
GS_09630	1
GS_17419	1
GS_21401	1
GS_20742	1
GS_03939	1
GS_08484	1
GS_21540	1
GS_16431	1
GS_01223	1
GS_01249	1
GS_10525	1
GS_06725	1
L4_01482	1
GS_14958	1
GS_12107	1
GS_14724	1
GS_05124	1
GS_11634	1
GS_16825	1
GS_11688	1
GS_09203	1
GS_12884	1
GS_13271	1
GS_15358	1
GS_04765	1
GS_17974	1
GS_08727	1
GS_12964	1
GS_18534	1
GS_14492	1
GS_17116	1
GS_03351	1
GS_20432	1
GS_14776	1
GS_06155	1
GS_14985	1
GS_05081	1
GS_09782	1
GS_00980	1
GS_12849	1
GS_01956	1
GS_00618	1
GS_21872	1
GS_10207	1
GS_01865	1
GS_23120	1
GS_22665	1
GS_03041	1
GS_00621	1
GS_01046	1
GS_07887	1
GS_05243	1
GS_03545	1
GS_15656	1
GS_12941	1
GS_09393	1
GS_21357	1
GS_01110	1
GS_05592	1
GS_03142	1
GS_09379	1
GS_01311	1
GS_03965	1
GS_16241	1
GS_10863	1
GS_10098	1
GS_05220	1
GS_00588	1
GS_21784	1
GS_23358	1
GS_21438	1
GS_23053	1
GS_15188	1
GS_20168	1
GS_09339	1
GS_16981	1
GS_13256	1
GS_20166	1
GS_01414	1
GS_17996	1
GS_08379	1
GS_14149	1
GS_19404	1
GS_22352	1
GS_16201	1
GS_21731	1
GS_14678	1
GS_22558	1
GS_16087	1
GS_20936	1
GS_03195	1
GS_06310	1
GS_20770	1
GS_17361	1
GS_19048	1
GS_13666	1
L3E_00530	1
GS_13863	1
GS_14860	1
GS_22601	1
GS_00113	1
GS_01573	1
GS_06740	1
GS_06451	1
GS_13206	1
GS_13435	1
GS_22862	1
GS_21595	1
GS_08533	1
GS_16278	1
GS_16895	1
GS_23612	1
GS_20557	1
GS_01780	1
GS_15152	1
GS_00761	1
GS_19924	1
GS_08222	1
GS_19835	1
GS_08708	1
GS_11768	1
GS_00691	1
GS_04221	1
GS_11644	1
GS_19669	1
GS_24097	1
GS_18744	1
GS_08627	1
GS_21708	1
GS_07351	1
GS_18504	1
GS_19007	1
GS_21360	1
GS_01425	1
GS_13447	1
GS_10391	1
GS_16077	1
GS_11589	1
GS_23709	1
GS_17943	1
GS_19923	1
GS_14938	1
GS_17920	1
GS_02437	1
GS_08592	1
GS_09197	1
GS_11871	1
GS_10512	1
GS_06569	1
GS_22497	1
GS_01826	1
GS_23097	1
GS_06349	1
GS_04908	1
GS_02089	1
GS_15783	1
GS_02528	1
GS_01590	1
GS_13464	1
GS_15941	1
GS_03680	1
GS_16591	1
GS_14511	1
GS_04208	1
GS_01842	1
GS_04487	1
GS_15951	1
GS_01681	1
GS_07129	1
GS_08009	1
GS_20753	1
GS_01280	1
GS_02665	1
GS_17567	1
GS_13254	1
GS_20966	1
GS_09506	1
GS_08597	1
GS_02171	1
GS_19663	1
GS_22930	1
GS_15393	1
GS_17981	1
GS_03550	1
GS_15052	1
GS_09089	1
GS_18525	1
GS_05498	1
GS_19560	1
GS_22076	1
GS_06666	1
GS_00988	1
GS_18765	1
GS_12657	1
GS_16109	1
GS_19214	1
GS_19632	1
GS_20242	1
GS_04520	1
GS_22556	1
GS_18772	1
GS_15179	1
GS_19342	1
GS_11873	1
GS_20409	1
GS_00378	1
GS_16599	1
GS_11848	1
GS_23182	1
GS_14174	1
GS_07784	1
GS_01174	1
GS_10282	1
GS_07093	1
GS_08473	1
GS_18917	1
GS_15575	1
GS_22327	1
GS_10573	1
GS_05914	1
GS_03239	1
GS_11102	1
GS_06241	1
GS_07584	1
GS_17771	1
GS_07134	1
GS_02682	1
GS_06518	1
GS_02918	1
GS_15347	1
GS_16020	1
GS_08134	1
GS_22521	1
GS_19670	1
GS_06373	1
GS_04891	1
GS_04735	1
GS_04820	1
GS_21916	1
GS_12619	1
GS_16970	1
GS_02639	1
GS_22733	1
GS_06853	1
GS_12898	1
GS_04949	1
GS_21460	1
GS_12380	1
GS_08406	1
GS_02941	1
GS_21172	1
GS_03244	1
GS_12354	1
GS_23140	1
GS_21924	1
GS_14792	1
GS_08857	1
GS_19883	1
GS_12571	1
GS_05466	1
GS_11581	1
GS_18866	1
GS_08960	1
GS_04086	1
GS_12855	1
GS_21109	1
GS_14204	1
GS_02141	1
GS_01571	1
GS_11413	1
GS_20792	1
GS_12419	1
GS_23416	1
GS_22616	1
GS_22457	1
GS_23431	1
GS_22321	1
GS_07285	1
GS_03573	1
GS_17972	1
GS_05974	1
GS_15868	1
GS_20719	1
GS_01785	1
GS_10989	1
GS_16225	1
GS_11174	1
GS_19000	1
GS_02184	1
GS_21824	1
GS_23660	1
GS_08744	1
GS_23968	1
GS_18364	1
GS_14579	1
GS_05275	1
GS_22608	1
GS_12795	1
GS_05952	1
GS_10910	1
GS_22402	1
GS_14028	1
GS_06671	1
GS_16652	1
GS_13539	1
GS_01412	1
GS_02480	1
GS_11891	1
GS_04023	1
GS_19749	1
GS_02714	1
GS_19279	1
GS_19225	1
GS_16794	1
GS_01321	1
GS_04529	1
GS_23868	1
GS_03311	1
GS_05009	1
GS_16144	1
GS_22028	1
GS_09790	1
GS_18846	1
GS_08086	1
GS_11193	1
GS_17318	1
GS_02219	1
GS_06228	1
GS_17379	1
GS_09028	1
GS_02083	1
GS_03027	1
GS_03838	1
GS_23331	1
GS_14043	1
GS_13841	1
GS_07370	1
GS_23706	1
GS_01958	1
GS_11445	1
GS_10626	1
GS_14563	1
GS_13045	1
GS_14230	1
GS_18583	1
GS_12807	1
GS_11032	1
GS_05539	1
GS_21038	1
GS_13974	1
GS_15195	1
GS_02292	1
GS_02549	1
GS_22366	1
GS_20195	1
GS_10294	1
GS_11341	1
GS_04259	1
GS_00182	1
GS_13623	1
GS_18244	1
GS_19616	1
GS_14849	1
GS_16647	1
GS_13976	1
GS_18251	1
GS_21880	1
GS_21104	1
GS_12316	1
GS_05760	1
GS_06168	1
GS_20858	1
GS_05405	1
GS_08081	1
GS_13195	1
GS_16065	1
GS_01885	1
GS_01172	1
GS_13921	1
GS_17366	1
GS_10873	1
GS_03796	1
GS_01393	1
GS_23724	1
GS_22380	1
GS_03713	1
GS_11167	1
GS_11664	1
GS_23614	1
GS_21381	1
GS_11940	1
GS_14404	1
GS_06203	1
GS_07209	1
GS_22175	1
GS_00322	1
GS_21700	1
GS_11781	1
GS_00211	1
GS_01126	1
GS_04549	1
GS_24033	1
GS_15830	1
GS_16544	1
GS_07228	1
GS_20400	1
GS_11883	1
GS_16091	1
GS_10520	0.999
GS_00338	0.999
GS_00985	0.999
GS_08740	0.999
GS_10035	0.999
GS_13497	0.999
GS_09394	0.999
GS_02580	0.999
GS_06580	0.999
GS_21858	0.999
GS_00179	0.999
GS_04784	0.999
GS_16411	0.999
GS_16166	0.999
GS_13734	0.999
GS_18383	0.999
GS_10335	0.999
GS_08174	0.999
GS_19507	0.999
GS_17191	0.999
GS_18228	0.999
GS_12102	0.999
GS_08202	0.999
GS_07439	0.999
GS_09195	0.999
GS_23405	0.999
GS_10627	0.999
GS_00256	0.999
GS_02155	0.999
GS_15065	0.999
GS_13359	0.999
GS_01929	0.999
GS_21146	0.999
GS_03082	0.999
GS_04473	0.999
GS_21853	0.999
GS_06328	0.999
GS_10199	0.999
GS_11810	0.999
GS_08503	0.999
GS_22057	0.999
GS_02036	0.999
GS_23506	0.999
GS_20113	0.999
GS_13370	0.999
GS_04340	0.999
GS_23855	0.999
L4_01976	0.999
GS_06284	0.999
GS_07092	0.999
GS_01160	0.999
GS_10881	0.999
GS_13114	0.999
GS_10648	0.999
GS_03927	0.999
GS_17092	0.999
GS_17550	0.999
GS_11548	0.999
GS_11241	0.999
GS_19565	0.999
GS_08137	0.999
GS_20602	0.999
GS_15007	0.999
GS_05617	0.999
GS_01792	0.999
GS_21166	0.999
GS_18743	0.999
GS_05557	0.999
GS_17493	0.999
GS_21175	0.999
GS_05793	0.999
GS_19855	0.999
GS_23313	0.999
GS_14536	0.999
GS_00268	0.999
GS_00552	0.999
GS_18687	0.999
GS_08885	0.999
GS_20197	0.999
GS_11735	0.999
GS_11065	0.999
GS_04475	0.999
GS_06723	0.999
GS_14760	0.999
GS_20012	0.999
GS_07676	0.999
GS_16790	0.999
GS_00110	0.999
GS_00129	0.999
GS_20348	0.999
GS_13453	0.999
GS_13836	0.999
GS_05148	0.999
GS_19399	0.999
GS_24054	0.999
GS_09123	0.999
GS_04406	0.999
GS_13661	0.999
GS_21555	0.999
GS_09502	0.999
GS_22165	0.999
GS_14281	0.999
GS_00602	0.999
GS_13536	0.999
GS_19310	0.999
GS_20705	0.999
GS_08441	0.999
GS_04575	0.999
GS_20502	0.999
GS_00251	0.999
GS_03421	0.999
GS_01987	0.999
GS_06622	0.999
GS_04306	0.999
GS_07671	0.999
GS_21998	0.999
GS_02358	0.999
GS_24272	0.999
GS_15843	0.999
GS_09383	0.999
GS_15720	0.999
GS_08704	0.999
GS_10733	0.999
GS_21277	0.999
GS_16983	0.999
GS_02810	0.999
GS_11713	0.999
GS_19516	0.999
GS_13898	0.999
GS_07913	0.999
GS_18647	0.999
GS_16589	0.999
GS_12821	0.999
GS_24050	0.999
GS_02510	0.999
GS_07083	0.999
GS_14279	0.999
GS_09831	0.999
GS_15254	0.999
GS_13542	0.999
GS_14789	0.999
GS_18968	0.999
GS_04991	0.999
GS_08283	0.999
GS_06757	0.999
GS_00316	0.999
GS_00612	0.999
GS_02248	0.999
GS_18532	0.999
GS_16703	0.999
GS_04514	0.999
GS_06507	0.999
GS_00504	0.999
GS_10241	0.999
GS_09684	0.999
GS_05802	0.999
GS_12869	0.999
GS_15113	0.999
GS_22968	0.999
GS_13888	0.999
GS_00623	0.999
GS_03321	0.999
GS_19867	0.999
GS_10458	0.999
GS_16218	0.999
GS_04826	0.999
GS_17639	0.999
GS_03038	0.999
GS_14744	0.999
GS_03915	0.999
GS_12248	0.999
GS_16698	0.999
GS_03961	0.999
GS_07381	0.999
GS_06265	0.999
GS_07698	0.999
GS_09932	0.999
GS_20302	0.999
GS_04650	0.999
GS_22390	0.999
GS_09981	0.999
GS_14558	0.999
GS_06206	0.999
GS_11107	0.999
GS_10773	0.999
GS_04458	0.999
GS_02199	0.999
GS_20568	0.999
GS_04112	0.999
GS_10656	0.999
GS_15932	0.999
GS_11992	0.999
GS_00528	0.999
GS_03552	0.999
GS_09021	0.999
GS_16730	0.999
GS_12056	0.999
GS_09821	0.999
GS_12552	0.999
GS_10409	0.999
GS_23005	0.999
GS_18377	0.999
GS_05449	0.999
GS_03505	0.999
GS_22381	0.999
GS_03013	0.999
GS_02603	0.999
GS_22110	0.999
GS_03597	0.999
GS_16614	0.999
GS_23481	0.999
GS_08054	0.999
GS_15150	0.999
GS_17434	0.999
GS_08530	0.999
GS_20734	0.999
GS_15307	0.999
GS_21152	0.999
GS_02893	0.999
GS_01206	0.999
GS_07699	0.999
GS_00803	0.999
GS_20463	0.999
GS_09817	0.999
GS_16092	0.999
Liv_04019	0.999
GS_14945	0.999
GS_21582	0.999
GS_06027	0.999
GS_07870	0.999
GS_16914	0.999
GS_18751	0.999
GS_04453	0.999
GS_12605	0.999
GS_19177	0.999
GS_20028	0.999
GS_07689	0.999
GS_09430	0.999
GS_11849	0.999
GS_08285	0.999
GS_23183	0.999
GS_23730	0.999
GS_10132	0.999
GS_06302	0.999
GS_12780	0.999
GS_04089	0.999
GS_05649	0.999
GS_05933	0.999
GS_05427	0.999
GS_03237	0.999
GS_13250	0.999
GS_14587	0.999
GS_10240	0.999
GS_21369	0.999
GS_12072	0.999
GS_12562	0.999
GS_21579	0.999
GS_15015	0.999
GS_05446	0.999
GS_13063	0.999
GS_22649	0.999
GS_04349	0.999
GS_18780	0.999
GS_18779	0.999
GS_08822	0.999
GS_17917	0.999
GS_07802	0.999
GS_19925	0.999
GS_10771	0.999
GS_21960	0.999
GS_06427	0.999
GS_11229	0.999
GS_22192	0.999
GS_11982	0.999
Liv_01510	0.999
GS_04264	0.999
GS_23708	0.999
GS_20111	0.999
GS_11103	0.999
GS_13778	0.999
GS_00495	0.999
GS_18672	0.999
GS_04012	0.999
GS_21461	0.999
GS_13000	0.999
GS_05839	0.999
GS_07531	0.999
GS_16733	0.999
GS_11502	0.999
GS_12957	0.999
GS_13337	0.999
GS_15124	0.999
GS_05879	0.999
GS_13880	0.999
GS_09019	0.999
GS_13365	0.999
GS_03289	0.999
GS_06538	0.999
GS_09194	0.999
GS_14104	0.999
GS_15228	0.999
GS_13729	0.999
GS_21196	0.999
GS_20359	0.999
GS_20464	0.999
GS_15963	0.999
GS_05812	0.999
GS_00625	0.999
GS_01325	0.999
GS_11328	0.999
GS_17618	0.999
GS_17644	0.999
GS_08352	0.999
GS_04718	0.999
GS_18452	0.999
GS_11483	0.999
GS_07634	0.999
GS_22489	0.999
GS_06560	0.999
GS_10042	0.999
GS_06130	0.999
GS_10173	0.999
GS_10972	0.999
GS_17821	0.999
GS_10279	0.999
GS_13494	0.999
GS_04745	0.999
GS_09345	0.999
GS_20743	0.999
GS_09923	0.999
Liv_01548	0.999
GS_17137	0.999
GS_20124	0.999
GS_07791	0.999
GS_02814	0.999
GS_10116	0.999
GS_23606	0.999
GS_17459	0.999
GS_23542	0.999
GS_17386	0.999
GS_15048	0.999
GS_22734	0.999
GS_13420	0.999
GS_04338	0.999
GS_02876	0.999
GS_14548	0.999
GS_02050	0.999
GS_15357	0.999
GS_12452	0.999
GS_00303	0.999
GS_24315	0.999
GS_04693	0.999
GS_09456	0.999
GS_23793	0.999
GS_04292	0.999
GS_01501	0.999
GS_14406	0.999
GS_01260	0.999
GS_04816	0.999
GS_07645	0.999
GS_17528	0.999
GS_21203	0.999
GS_21281	0.999
GS_17953	0.999
GS_22495	0.999
GS_19602	0.999
GS_22375	0.999
GS_22639	0.999
GS_00683	0.999
GS_03407	0.999
GS_03941	0.999
GS_15581	0.999
GS_13572	0.999
GS_21409	0.999
GS_02753	0.999
GS_01774	0.999
GS_11284	0.999
GS_19060	0.999
GS_17467	0.999
GS_01027	0.999
GS_20263	0.999
GS_00299	0.999
GS_24241	0.999
GS_02993	0.999
GS_08494	0.999
GS_18621	0.999
GS_10491	0.999
GS_04697	0.999
GS_23919	0.999
GS_24233	0.999
GS_06071	0.999
GS_23257	0.999
GS_11031	0.999
GS_10679	0.999
GS_09460	0.999
GS_02630	0.999
GS_12011	0.999
GS_05707	0.999
GS_16705	0.999
GS_02037	0.999
GS_14184	0.999
GS_05821	0.999
GS_12578	0.999
GS_11662	0.999
GS_17453	0.999
GS_08596	0.999
GS_12346	0.999
GS_08428	0.999
GS_19195	0.999
GS_20252	0.999
GS_00506	0.999
GS_00755	0.999
GS_15692	0.999
GS_18814	0.999
GS_07921	0.999
GS_04169	0.999
GS_05174	0.999
GS_13090	0.999
GS_11959	0.999
GS_24236	0.999
GS_06363	0.999
GS_12674	0.999
GS_05187	0.999
GS_05469	0.999
Liv_02997	0.999
GS_09548	0.999
GS_21276	0.999
GS_23378	0.999
GS_17268	0.999
GS_18595	0.999
GS_18102	0.999
GS_02493	0.999
GS_04868	0.999
GS_04478	0.999
GS_17823	0.999
GS_06051	0.999
GS_00916	0.999
GS_05044	0.999
GS_13148	0.999
GS_16540	0.999
GS_06073	0.999
GS_21088	0.999
GS_20073	0.999
GS_05168	0.999
GS_21912	0.999
Liv_01405	0.999
GS_18614	0.999
GS_07506	0.999
GS_11971	0.999
GS_07626	0.999
GS_20191	0.999
GS_05056	0.999
GS_22652	0.999
GS_01480	0.999
GS_17918	0.999
GS_22703	0.999
GS_20403	0.999
GS_13744	0.999
GS_10136	0.999
GS_21431	0.999
GS_00938	0.999
GS_20551	0.999
GS_23231	0.999
GS_04947	0.999
GS_03445	0.999
GS_21609	0.999
GS_05563	0.999
GS_20547	0.999
GS_02143	0.999
GS_24303	0.999
GS_21680	0.999
GS_17343	0.999
GS_09330	0.999
GS_19181	0.999
GS_00386	0.999
GS_09915	0.999
GS_20362	0.999
GS_02865	0.999
GS_04244	0.999
GS_15519	0.999
GS_09062	0.999
GS_02461	0.999
GS_03734	0.999
GS_07739	0.999
GS_19439	0.999
GS_18657	0.999
GS_03866	0.999
GS_10570	0.999
GS_02482	0.999
GS_07950	0.999
GS_21286	0.999
GS_10767	0.999
GS_10345	0.999
GS_03129	0.999
GS_10689	0.999
GS_16251	0.999
GS_24127	0.999
GS_07690	0.999
GS_17841	0.999
GS_06272	0.999
GS_16711	0.999
GS_03852	0.999
GS_06840	0.999
GS_16987	0.999
GS_18210	0.999
GS_21694	0.999
GS_02950	0.999
Liv_03762	0.999
GS_16618	0.999
GS_07349	0.999
GS_15118	0.999
GS_04316	0.999
GS_02451	0.999
GS_15399	0.999
GS_21956	0.999
GS_12335	0.999
GS_07066	0.999
GS_06751	0.999
GS_19574	0.999
GS_01357	0.999
GS_17910	0.999
GS_09342	0.999
GS_13388	0.999
GS_18651	0.999
GS_00196	0.999
GS_03428	0.999
GS_02800	0.999
GS_21599	0.999
GS_11728	0.999
GS_01717	0.999
GS_14111	0.999
GS_09143	0.999
GS_20384	0.999
GS_21765	0.999
GS_13724	0.999
GS_12894	0.999
GS_20184	0.999
GS_07891	0.999
GS_21703	0.999
GS_00254	0.999
GS_06386	0.999
GS_18074	0.999
GS_11381	0.999
GS_20726	0.999
GS_18119	0.999
GS_10347	0.999
GS_09768	0.999
GS_00454	0.999
L4_00109	0.999
GS_09731	0.999
GS_21069	0.999
GS_21059	0.999
GS_13936	0.999
GS_14403	0.999
GS_00734	0.999
GS_13959	0.999
GS_22257	0.999
GS_15216	0.999
GS_18276	0.999
GS_03120	0.999
GS_15700	0.999
GS_08531	0.999
GS_16033	0.999
GS_11416	0.999
GS_17965	0.999
GS_17507	0.999
GS_04772	0.999
GS_07477	0.999
GS_17495	0.999
GS_10494	0.999
GS_13751	0.999
GS_14422	0.999
GS_02839	0.999
GS_20749	0.999
GS_11489	0.999
GS_21130	0.999
GS_00059	0.999
GS_22737	0.999
GS_16029	0.999
GS_03138	0.999
GS_13070	0.999
GS_24010	0.999
GS_07811	0.999
GS_07489	0.999
GS_02666	0.999
GS_05940	0.999
GS_00195	0.999
GS_12543	0.999
GS_20989	0.999
GS_20315	0.999
GS_22237	0.999
GS_11766	0.999
GS_15027	0.999
GS_12528	0.999
GS_21835	0.999
GS_20110	0.999
GS_06225	0.999
GS_15629	0.999
GS_01607	0.999
GS_23672	0.999
GS_01147	0.999
GS_07805	0.999
GS_11434	0.999
GS_13073	0.999
GS_17108	0.999
GS_22326	0.999
GS_12441	0.999
GS_05274	0.999
GS_02099	0.999
GS_01722	0.999
GS_03758	0.999
GS_07757	0.999
GS_15087	0.999
GS_17400	0.999
GS_15992	0.999
GS_02618	0.999
GS_14622	0.999
GS_03343	0.999
GS_11238	0.999
GS_21926	0.999
GS_04932	0.999
GS_16732	0.999
GS_04916	0.999
GS_10867	0.999
GS_07141	0.999
GS_23000	0.999
GS_12823	0.999
GS_23746	0.999
GS_11806	0.999
GS_16169	0.999
Liv_02873	0.999
GS_10110	0.999
GS_15193	0.999
GS_03418	0.999
GS_03030	0.999
GS_04806	0.999
GS_14015	0.999
GS_04790	0.999
GS_00595	0.999
GS_03039	0.999
GS_06081	0.999
GS_12097	0.999
GS_18026	0.999
GS_09267	0.999
GS_01519	0.999
GS_07952	0.999
GS_21996	0.999
GS_12162	0.999
GS_02928	0.999
GS_14749	0.999
GS_09964	0.999
GS_23548	0.999
GS_08992	0.999
GS_21923	0.999
GS_07868	0.999
GS_04730	0.999
GS_20351	0.999
GS_16254	0.999
GS_06894	0.999
GS_14414	0.999
GS_21013	0.999
GS_14160	0.999
GS_11184	0.999
GS_15443	0.999
GS_05184	0.999
GS_21236	0.999
GS_05393	0.999
GS_14646	0.999
GS_23107	0.999
GS_14340	0.999
GS_17254	0.999
GS_07383	0.999
GS_16685	0.999
GS_16505	0.999
GS_16255	0.999
GS_18923	0.999
GS_05849	0.999
GS_10987	0.999
GS_11376	0.999
GS_01916	0.999
GS_03721	0.999
GS_03455	0.999
GS_08158	0.999
GS_00599	0.999
GS_04482	0.999
GS_15693	0.999
GS_20929	0.999
GS_04333	0.999
L4_03505	0.999
GS_21253	0.999
GS_13362	0.999
GS_09018	0.999
GS_03994	0.999
GS_02458	0.999
GS_06863	0.999
GS_06345	0.999
GS_06644	0.999
GS_09878	0.999
GS_08826	0.999
GS_17692	0.999
GS_04752	0.999
GS_03743	0.999
GS_04817	0.999
GS_13526	0.999
GS_03667	0.999
GS_00715	0.999
GS_00422	0.999
GS_21342	0.999
GS_09521	0.999
GS_09343	0.999
GS_13210	0.999
GS_17384	0.999
GS_12259	0.999
GS_23292	0.999
GS_04393	0.999
GS_22305	0.999
GS_00783	0.999
GS_16359	0.998
GS_22937	0.998
GS_05248	0.998
GS_18007	0.998
GS_14442	0.998
GS_11496	0.998
GS_10982	0.998
GS_09158	0.998
GS_15250	0.998
GS_05502	0.998
GS_02425	0.998
GS_22022	0.998
GS_05797	0.998
GS_11222	0.998
GS_13201	0.998
GS_13524	0.998
GS_02848	0.998
GS_08582	0.998
GS_06883	0.998
GS_08060	0.998
GS_10323	0.998
GS_12341	0.998
GS_11983	0.998
GS_21747	0.998
GS_13719	0.998
GS_10103	0.998
GS_22851	0.998
GS_06415	0.998
GS_23689	0.998
GS_09899	0.998
GS_10471	0.998
GS_01360	0.998
GS_18542	0.998
GS_04724	0.998
GS_16510	0.998
GS_01924	0.998
GS_19187	0.998
GS_19179	0.998
GS_16607	0.998
GS_12945	0.998
GS_21048	0.998
GS_14272	0.998
GS_15832	0.998
GS_19642	0.998
GS_13969	0.998
GS_13438	0.998
GS_15201	0.998
GS_09745	0.998
GS_04952	0.998
GS_05403	0.998
GS_05501	0.998
GS_20430	0.998
GS_08151	0.998
GS_09411	0.998
GS_18144	0.998
GS_22408	0.998
GS_18684	0.998
GS_22065	0.998
GS_11325	0.998
GS_09798	0.998
GS_00090	0.998
GS_21202	0.998
GS_08022	0.998
GS_16942	0.998
GS_22774	0.998
GS_09041	0.998
L3E_00325	0.998
L3E_01355	0.998
GS_23698	0.998
GS_19182	0.998
GS_20434	0.998
GS_19665	0.998
GS_11988	0.998
GS_04275	0.998
GS_05365	0.998
GS_07990	0.998
GS_17324	0.998
GS_09056	0.998
GS_21677	0.998
GS_06452	0.998
GS_24371	0.998
GS_15062	0.998
GS_07456	0.998
L3E_00666	0.998
GS_16164	0.998
GS_21628	0.998
GS_16692	0.998
GS_07883	0.998
GS_21263	0.998
GS_22965	0.998
L4_01706	0.998
GS_11251	0.998
GS_17492	0.998
GS_07061	0.998
GS_22224	0.998
GS_22988	0.998
GS_17878	0.998
GS_03087	0.998
GS_04410	0.998
GS_18700	0.998
GS_01852	0.998
GS_20011	0.998
GS_10334	0.998
GS_01643	0.998
GS_11432	0.998
GS_08750	0.998
GS_18597	0.998
GS_08883	0.998
GS_19345	0.998
GS_21327	0.998
GS_17598	0.998
GS_13120	0.998
GS_04253	0.998
GS_00675	0.998
GS_17458	0.998
GS_07708	0.998
GS_20563	0.998
GS_18887	0.998
GS_00115	0.998
GS_11053	0.998
GS_03547	0.998
GS_21511	0.998
GS_15775	0.998
L3E_01315	0.998
GS_01166	0.998
GS_17514	0.998
GS_08065	0.998
GS_01472	0.998
GS_12407	0.998
GS_11602	0.998
GS_06212	0.998
GS_10393	0.998
GS_12079	0.998
GS_06233	0.998
GS_22852	0.998
GS_08686	0.998
GS_15033	0.998
GS_02794	0.998
GS_13812	0.998
GS_14409	0.998
GS_07734	0.998
GS_09482	0.998
GS_19330	0.998
GS_01652	0.998
GS_04609	0.998
GS_09725	0.998
GS_09765	0.998
GS_11405	0.998
GS_23181	0.998
GS_14959	0.998
L3E_01846	0.998
GS_22773	0.998
GS_20830	0.998
GS_09153	0.998
GS_23832	0.998
GS_06714	0.998
GS_17666	0.998
GS_18575	0.998
GS_17452	0.998
GS_14593	0.998
GS_14886	0.998
GS_13395	0.998
GS_10864	0.998
GS_18666	0.998
GS_02546	0.998
GS_10775	0.998
GS_01635	0.998
GS_07055	0.998
GS_05556	0.998
GS_11706	0.998
GS_19418	0.998
GS_01067	0.998
GS_09047	0.998
GS_00745	0.998
GS_22647	0.998
GS_04485	0.998
GS_02102	0.998
GS_12041	0.998
GS_03593	0.998
GS_22438	0.998
GS_12692	0.998
GS_09387	0.998
GS_00520	0.998
GS_10096	0.998
GS_09308	0.998
GS_01634	0.998
GS_18183	0.998
GS_11246	0.998
GS_18792	0.998
GS_09020	0.998
GS_09094	0.998
GS_12389	0.998
GS_18388	0.998
GS_21818	0.998
GS_03587	0.998
GS_12397	0.998
GS_06600	0.998
GS_20784	0.998
GS_17214	0.998
L3E_02561	0.998
GS_07995	0.998
GS_15477	0.998
GS_06702	0.998
GS_02904	0.998
Liv_04776	0.998
GS_00854	0.998
GS_12403	0.998
GS_04656	0.998
GS_08299	0.998
GS_22414	0.998
GS_11487	0.998
GS_18495	0.998
GS_05986	0.998
GS_17555	0.998
GS_18223	0.998
GS_08320	0.998
GS_16729	0.998
GS_06703	0.998
GS_17780	0.998
GS_01781	0.998
GS_20935	0.998
GS_18250	0.998
GS_03531	0.998
GS_06292	0.998
GS_15903	0.998
GS_22728	0.998
GS_20458	0.998
GS_04840	0.998
GS_12853	0.998
GS_00330	0.998
GS_06161	0.998
GS_01381	0.998
GS_07167	0.998
GS_15704	0.998
GS_22151	0.998
GS_17105	0.998
GS_00825	0.998
GS_18590	0.998
GS_18694	0.998
GS_22422	0.998
GS_19930	0.998
GS_04560	0.998
GS_07011	0.998
GS_13409	0.998
GS_15681	0.998
GS_05216	0.998
GS_08130	0.998
GS_09807	0.998
GS_16075	0.998
GS_06493	0.998
GS_21859	0.998
GS_15017	0.998
GS_20325	0.998
GS_13968	0.998
GS_23177	0.998
GS_19390	0.998
GS_17819	0.998
GS_11655	0.998
GS_05588	0.998
L3E_03513	0.998
GS_14564	0.998
GS_11221	0.998
GS_24205	0.998
GS_04858	0.998
GS_22947	0.998
GS_01617	0.998
GS_12878	0.998
GS_03220	0.998
GS_05402	0.998
GS_02472	0.998
GS_07704	0.998
GS_12463	0.998
GS_07727	0.998
GS_14876	0.998
GS_12725	0.998
GS_24146	0.998
GS_13845	0.998
GS_11186	0.998
GS_23957	0.998
GS_09727	0.998
GS_17930	0.998
GS_13567	0.998
GS_12575	0.998
GS_14352	0.998
GS_02677	0.998
GS_10511	0.998
GS_24362	0.998
GS_18448	0.998
GS_19146	0.998
GS_23261	0.998
GS_08129	0.998
GS_22650	0.998
GS_08304	0.998
GS_03278	0.998
GS_21014	0.998
GS_05872	0.998
L3E_02149	0.998
GS_17676	0.998
GS_12437	0.998
L3E_02865	0.998
GS_10596	0.998
GS_02766	0.998
GS_05310	0.998
GS_17950	0.998
GS_04227	0.998
GS_11289	0.998
GS_15355	0.998
GS_06136	0.998
GS_20213	0.998
GS_02745	0.998
GS_00343	0.998
GS_20198	0.998
GS_00573	0.998
GS_22404	0.998
GS_15396	0.998
GS_02505	0.998
GS_07518	0.998
GS_17091	0.998
GS_18449	0.998
Liv_03153	0.998
GS_17093	0.998
GS_20617	0.998
GS_17746	0.998
GS_16344	0.998
GS_03555	0.998
GS_16654	0.998
GS_19540	0.998
GS_12577	0.998
GS_06829	0.998
GS_19567	0.998
GS_03612	0.998
GS_01586	0.998
GS_08976	0.998
GS_20552	0.998
GS_19433	0.998
GS_10159	0.998
GS_04185	0.998
GS_00937	0.998
GS_21919	0.998
GS_04939	0.998
GS_22789	0.998
GS_04035	0.998
GS_14391	0.998
GS_03298	0.998
GS_18754	0.998
Liv_02474	0.998
GS_20099	0.998
GS_23512	0.998
GS_16871	0.998
GS_20544	0.998
GS_03798	0.998
GS_13949	0.998
GS_01553	0.998
GS_15431	0.998
GS_22742	0.998
GS_12505	0.998
GS_18805	0.998
GS_09563	0.998
GS_07555	0.998
GS_12987	0.997
GS_05691	0.997
GS_05841	0.997
GS_17169	0.997
GS_22680	0.997
GS_03189	0.997
GS_15998	0.997
GS_22335	0.997
GS_03081	0.997
GS_19705	0.997
GS_13642	0.997
GS_05772	0.997
GS_15831	0.997
GS_11110	0.997
GS_05234	0.997
GS_02982	0.997
L4_00638	0.997
GS_06012	0.997
GS_05133	0.997
GS_21317	0.997
GS_19740	0.997
GS_12640	0.997
GS_13785	0.997
GS_02594	0.997
GS_21732	0.997
GS_12601	0.997
GS_11698	0.997
GS_14389	0.997
GS_14057	0.997
GS_08191	0.997
GS_23524	0.997
GS_15927	0.997
GS_08163	0.997
GS_05585	0.997
GS_12679	0.997
GS_14683	0.997
GS_20570	0.997
GS_22685	0.997
GS_14206	0.997
GS_21738	0.997
GS_21160	0.997
GS_13313	0.997
GS_12435	0.997
GS_18376	0.997
GS_09354	0.997
GS_22087	0.997
GS_12509	0.997
GS_20249	0.997
GS_18306	0.997
GS_17246	0.997
GS_21003	0.997
L3E_02621	0.997
GS_22512	0.997
GS_08348	0.997
GS_17600	0.997
GS_20720	0.997
GS_20422	0.997
GS_18716	0.997
GS_01911	0.997
GS_06941	0.997
GS_21580	0.997
GS_04413	0.997
GS_06359	0.997
GS_11450	0.997
GS_19815	0.997
GS_11946	0.997
GS_13965	0.997
L4_05320	0.997
GS_04313	0.997
GS_18854	0.997
GS_23966	0.997
GS_20669	0.997
GS_23821	0.997
GS_16197	0.997
GS_08300	0.997
GS_08757	0.997
GS_18572	0.997
GS_21830	0.997
GS_22156	0.997
GS_10366	0.997
GS_07235	0.997
GS_00183	0.997
GS_13347	0.997
GS_14268	0.997
GS_22942	0.997
GS_22040	0.997
GS_08514	0.997
GS_00363	0.997
GS_03949	0.997
GS_12467	0.997
GS_02383	0.997
GS_17778	0.997
GS_12905	0.997
GS_24095	0.997
GS_11914	0.997
GS_19098	0.997
GS_05077	0.997
GS_20292	0.997
GS_00298	0.997
GS_12691	0.997
GS_22775	0.997
GS_01050	0.997
GS_04799	0.997
GS_21132	0.997
GS_03401	0.997
GS_06634	0.997
GS_07175	0.997
GS_11139	0.997
GS_11402	0.997
GS_20724	0.997
GS_12318	0.997
GS_04443	0.997
GS_17531	0.997
GS_08343	0.997
GS_09358	0.997
GS_04172	0.997
GS_14687	0.997
GS_00403	0.997
GS_07003	0.997
GS_16563	0.997
GS_02311	0.997
GS_12737	0.997
GS_18266	0.997
GS_19563	0.997
GS_11750	0.997
GS_06178	0.997
L4_04888	0.997
GS_19876	0.997
GS_16863	0.997
GS_03707	0.997
GS_06648	0.997
GS_18793	0.997
GS_20576	0.997
GS_13363	0.997
GS_20762	0.997
GS_22543	0.997
GS_08553	0.997
GS_14597	0.997
GS_07075	0.997
GS_02743	0.997
GS_04668	0.997
GS_20477	0.997
GS_10383	0.997
GS_04379	0.997
GS_08560	0.997
GS_22399	0.997
GS_01771	0.997
GS_17341	0.997
GS_03522	0.997
GS_09835	0.997
GS_04440	0.997
GS_14143	0.997
GS_02550	0.997
GS_16440	0.997
GS_11795	0.997
GS_17506	0.997
GS_16724	0.997
L3E_02632	0.997
GS_04769	0.997
GS_06549	0.997
GS_10816	0.997
GS_00978	0.997
GS_19685	0.997
GS_07000	0.997
GS_10584	0.997
GS_02815	0.997
GS_00034	0.997
L3E_01495	0.997
GS_01019	0.997
L4_05222	0.997
GS_22916	0.997
GS_16127	0.997
GS_02789	0.997
GS_21180	0.997
GS_09865	0.997
A39336	0.997
GS_00529	0.997
GS_02391	0.997
GS_02798	0.997
GS_15623	0.997
L4_00675	0.997
GS_20574	0.997
GS_03106	0.997
GS_16731	0.997
GS_11346	0.997
GS_19877	0.997
GS_16721	0.997
GS_03470	0.997
GS_10755	0.997
GS_16754	0.997
GS_22226	0.997
GS_00471	0.997
GS_15438	0.997
GS_15498	0.997
GS_05324	0.997
GS_17817	0.997
GS_03494	0.997
GS_19580	0.997
GS_15555	0.997
GS_05742	0.997
L3E_03142	0.997
GS_14388	0.997
GS_10247	0.997
GS_06769	0.997
GS_15577	0.997
GS_15043	0.997
GS_09068	0.997
GS_01680	0.997
L4_00886	0.997
GS_05788	0.997
GS_06967	0.997
GS_14176	0.997
GS_21571	0.997
GS_20487	0.997
GS_05665	0.997
GS_06601	0.997
GS_10703	0.997
GS_02027	0.997
GS_17355	0.997
GS_23311	0.997
GS_14502	0.997
GS_20843	0.997
GS_16236	0.997
GS_02998	0.997
GS_16245	0.997
GS_15370	0.997
GS_03540	0.997
GS_10810	0.997
GS_23336	0.997
GS_08860	0.997
GS_08981	0.997
GS_14343	0.997
GS_07161	0.997
GS_03169	0.997
GS_09022	0.997
GS_08907	0.997
GS_14333	0.997
GS_24307	0.997
GS_19530	0.997
GS_19262	0.997
GS_22944	0.997
GS_03675	0.997
GS_09575	0.997
GS_13798	0.997
GS_10504	0.997
GS_13920	0.997
GS_20787	0.997
GS_10941	0.997
GS_06504	0.997
GS_00875	0.997
GS_16243	0.997
GS_12365	0.997
GS_22818	0.997
GS_12850	0.997
GS_18156	0.997
GS_14034	0.997
GS_19907	0.997
GS_10032	0.997
GS_21890	0.997
GS_13837	0.997
GS_13198	0.997
GS_10708	0.997
GS_14166	0.997
GS_05739	0.997
GS_10233	0.997
GS_18552	0.997
GS_23739	0.997
GS_11354	0.997
GS_21758	0.997
GS_15054	0.997
GS_17429	0.997
Liv_03532	0.997
GS_03803	0.997
GS_19174	0.997
GS_14866	0.997
GS_09414	0.997
GS_15287	0.997
GS_08340	0.997
GS_08209	0.997
GS_11786	0.997
GS_15311	0.997
GS_16897	0.997
GS_17250	0.997
GS_12712	0.997
GS_14619	0.997
GS_02334	0.997
GS_18745	0.997
GS_01462	0.997
GS_05006	0.997
GS_10295	0.997
GS_04882	0.997
GS_03500	0.997
GS_18655	0.997
GS_19542	0.997
GS_02378	0.997
GS_06956	0.997
GS_21647	0.997
GS_05934	0.997
GS_06498	0.997
GS_02026	0.997
GS_21298	0.997
GS_07719	0.997
GS_15032	0.997
GS_03723	0.997
GS_02064	0.997
GS_17301	0.997
GS_01404	0.997
L3E_02769	0.997
GS_00564	0.997
GS_17457	0.997
GS_03846	0.997
GS_19894	0.997
GS_20707	0.997
GS_22219	0.997
GS_06165	0.997
GS_19706	0.997
GS_13185	0.997
GS_15304	0.997
GS_17337	0.997
GS_03916	0.997
GS_04298	0.997
GS_10259	0.997
GS_15059	0.997
GS_05289	0.997
L3E_01686	0.997
GS_06410	0.997
GS_02127	0.997
L3E_02814	0.997
GS_08663	0.997
GS_22758	0.997
GS_02123	0.997
GS_21929	0.997
GS_10172	0.997
GS_19331	0.997
GS_03670	0.997
GS_16583	0.997
GS_18735	0.997
GS_21416	0.997
GS_12583	0.997
GS_04767	0.997
GS_17654	0.997
GS_06414	0.997
GS_19927	0.997
L3E_01496	0.997
GS_06108	0.997
GS_18667	0.997
GS_05630	0.997
GS_22516	0.997
GS_03867	0.997
GS_17450	0.997
GS_19289	0.997
GS_11580	0.997
GS_16211	0.997
GS_07169	0.997
GS_18985	0.997
GS_12608	0.997
GS_02855	0.997
GS_24049	0.997
GS_22866	0.997
GS_10597	0.997
GS_11047	0.997
GS_16872	0.997
GS_11934	0.997
GS_13380	0.997
GS_17211	0.997
GS_19890	0.997
GS_22347	0.997
GS_01320	0.997
GS_09661	0.997
GS_12719	0.997
GS_17687	0.997
GS_19495	0.997
GS_23300	0.997
L3E_02827	0.997
GS_20210	0.997
GS_21144	0.997
GS_09404	0.997
GS_05257	0.997
GS_13648	0.997
GS_02818	0.997
GS_10440	0.997
L4_00317	0.996
GS_18166	0.996
GS_10718	0.996
Lung_00543	0.996
GS_10386	0.996
GS_10437	0.996
GS_05634	0.996
GS_22265	0.996
GS_17193	0.996
GS_03431	0.996
GS_10590	0.996
GS_07598	0.996
GS_12337	0.996
GS_06874	0.996
GS_13069	0.996
GS_09156	0.996
GS_02989	0.996
GS_09913	0.996
GS_05608	0.996
GS_03152	0.996
GS_08474	0.996
GS_10553	0.996
GS_10534	0.996
GS_10397	0.996
GS_07008	0.996
GS_02633	0.996
GS_08308	0.996
GS_12812	0.996
GS_05746	0.996
GS_15063	0.996
GS_02632	0.996
GS_00548	0.996
GS_01002	0.996
L4_04876	0.996
GS_05490	0.996
GS_20225	0.996
GS_00972	0.996
GS_12713	0.996
L4_00434	0.996
GS_22517	0.996
GS_12937	0.996
GS_06391	0.996
GS_09139	0.996
GS_13581	0.996
GS_15973	0.996
GS_13156	0.996
GS_01990	0.996
GS_01051	0.996
GS_22710	0.996
GS_01630	0.996
GS_12068	0.996
GS_00629	0.996
GS_24378	0.996
GS_17130	0.996
GS_02470	0.996
GS_20135	0.996
GS_11212	0.996
GS_22401	0.996
GS_01540	0.996
GS_08852	0.996
L4_01375	0.996
GS_14048	0.996
Liv_04590	0.996
GS_24363	0.996
GS_10734	0.996
GS_17603	0.996
GS_06818	0.996
L3E_00965	0.996
GS_11054	0.996
GS_05796	0.996
GS_12156	0.996
GS_11727	0.996
GS_21663	0.996
GS_01292	0.996
GS_11965	0.996
L4_02253	0.996
GS_08337	0.996
GS_23554	0.996
GS_23123	0.996
GS_10377	0.996
GS_03779	0.996
GS_18357	0.996
L4_01681	0.996
GS_14400	0.996
GS_19412	0.996
GS_16264	0.996
GS_21158	0.996
GS_16253	0.996
GS_03302	0.996
GS_06891	0.996
GS_12428	0.996
[truncated: 16,265 more rows]

## Sheet: A. suum PRJNA62057
Protein_ID	Vacceed score
AgB01_g009_t06	1
AgB01_g009_t08	1
AgB01_g010_t01	1
AgB01_g023_t01	1
AgB01_g023_t04	1
AgB01_g023_t05	1
AgB01_g028_t01	1
AgB01_g028_t02	1
AgB01_g028_t03	1
AgB01_g028_t04	1
AgB01_g028_t05	1
AgB01_g028_t06	1
AgB01_g028_t07	1
AgB01_g028_t08	1
AgB01_g028_t09	1
AgB01_g041_t01	1
AgB01_g071_t01	1
AgB01_g115_t06	1
AgB01_g223_t01	1
AgB01_g223_t04	1
AgB01_g256_t01	1
AgB01_g292_t03	1
AgB01_g295_t01	1
AgB01_g349_t01	1
AgB01_g349_t02	1
AgB01_g349_t03	1
AgB01_g349_t06	1
AgB01_g349_t07	1
AgB01_g349_t09	1
AgB01_g365_t01	1
AgB01_g365_t02	1
AgB01_g366_t04	1
AgB01_g366_t08	1
AgB01_g366_t09	1
AgB01_g367_t01	1
AgB01_g378_t05	1
AgB01_g399_t01	1
AgB01_g423_t06	1
AgB01_g452_t01	1
AgB01_g452_t02	1
AgB01_g464_t01	1
AgB01_g515_t01	1
AgB01_g515_t02	1
AgB01_g515_t03	1
AgB01_g515_t11	1
AgB01_g515_t12	1
AgB01_g515_t14	1
AgB01_g515_t15	1
AgB01_g515_t19	1
AgB01_g515_t20	1
AgB01_g515_t21	1
AgB01_g527_t01	1
AgB01_g527_t02	1
AgB01_g542_t02	1
AgB01_g600_t01	1
AgB01_g600_t02	1
AgB01_g600_t03	1
AgB01_g600_t04	1
AgB01_g602_t02	1
AgB01_g602_t03	1
AgB01_g602_t04	1
AgB01_g602_t05	1
AgB01_g614_t03	1
AgB01_g614_t04	1
AgB01_g614_t05	1
AgB01_g614_t06	1
AgB01_g614_t07	1
AgB01_g633_t01	1
AgB01_g633_t02	1
AgB01_g633_t04	1
AgB01_g646_t01	1
AgB01_g646_t02	1
AgB01_g687_t01	1
AgB01_g743_t01	1
AgB01_g756_t01	1
AgB01_g756_t02	1
AgB01_g756_t03	1
AgB01_g781_t03	1
AgB01_g782_t01	1
AgB01_g782_t02	1
AgB01_g809_t01	1
AgB01_g809_t02	1
AgB01_g809_t03	1
AgB02_g001_t01	1
AgB02_g006_t02	1
AgB02_g066_t03	1
AgB02_g075_t02	1
AgB02_g079_t02	1
AgB02_g080_t06	1
AgB02_g080_t07	1
AgB02_g097_t01	1
AgB02_g109_t01	1
AgB02_g109_t02	1
AgB02_g118_t01	1
AgB02_g118_t02	1
AgB02_g120_t01	1
AgB02_g120_t02	1
AgB02_g120_t03	1
AgB02_g120_t04	1
AgB02_g145_t02	1
AgB02_g155_t01	1
AgB02_g155_t02	1
AgB02_g155_t03	1
AgB02_g155_t04	1
AgB02_g155_t05	1
AgB02_g155_t07	1
AgB02_g159_t01	1
AgB02_g159_t02	1
AgB02_g159_t03	1
AgB02_g159_t06	1
AgB02_g163_t05	1
AgB02_g165_t01	1
AgB02_g168_t05	1
AgB02_g175_t03	1
AgB02_g175_t04	1
AgB02_g175_t05	1
AgB02_g175_t06	1
AgB02_g185_t01	1
AgB02_g185_t02	1
AgB02_g192_t01	1
AgB02_g192_t02	1
AgB02_g192_t03	1
AgB02_g192_t06	1
AgB02_g192_t07	1
AgB02_g192_t09	1
AgB02_g245_t01	1
AgB02_g255_t02	1
AgB02_g263_t02	1
AgB02_g266_t04	1
AgB02_g266_t05	1
AgB02_g266_t06	1
AgB02_g266_t08	1
AgB02_g275_t01	1
AgB02_g275_t02	1
AgB02_g305_t02	1
AgB02_g320_t01	1
AgB02_g320_t02	1
AgB02_g320_t03	1
AgB02_g320_t04	1
AgB02_g320_t05	1
AgB02_g320_t06	1
AgB02_g321_t01	1
AgB02_g321_t02	1
AgB02_g328_t01	1
AgB02_g400_t01	1
AgB02_g400_t05	1
AgB02_g400_t06	1
AgB02_g411_t01	1
AgB02_g411_t03	1
AgB02_g426_t01	1
AgB02_g426_t02	1
AgB02_g426_t03	1
AgB02_g426_t05	1
AgB02_g426_t06	1
AgB02_g465_t01	1
AgB02_g489_t02	1
AgB02_g516_t03	1
AgB02_g517_t01	1
AgB02_g517_t05	1
AgB02_g525_t03	1
AgB02_g525_t04	1
AgB02_g525_t06	1
AgB02_g527_t02	1
AgB02_g527_t03	1
AgB02_g539_t08	1
AgB03_g007_t08	1
AgB03_g048_t01	1
AgB03_g048_t05	1
AgB03_g048_t06	1
AgB03_g084_t01	1
AgB03_g084_t02	1
AgB03_g097_t02	1
AgB03_g100_t01	1
AgB03_g126_t01	1
AgB03_g137_t03	1
AgB03_g142_t01	1
AgB03_g142_t02	1
AgB03_g155_t01	1
AgB03_g176_t03	1
AgB03_g189_t02	1
AgB03_g189_t03	1
AgB03_g193_t02	1
AgB03_g193_t04	1
AgB03_g218_t01	1
AgB03_g248_t01	1
AgB03_g248_t02	1
AgB03_g273_t03	1
AgB03_g273_t04	1
AgB03_g294_t07	1
AgB03_g294_t08	1
AgB03_g294_t09	1
AgB03_g294_t10	1
AgB03_g294_t11	1
AgB03_g294_t12	1
AgB03_g294_t13	1
AgB03_g294_t14	1
AgB03_g311_t03	1
AgB03_g328_t02	1
AgB03_g328_t05	1
AgB03_g329_t03	1
AgB03_g333_t03	1
AgB03_g335_t02	1
AgB03_g363_t01	1
AgB03_g363_t02	1
AgB03_g363_t03	1
AgB03_g368_t01	1
AgB03_g393_t03	1
AgB03_g425_t04	1
AgB03_g506_t20	1
AgB03_g506_t21	1
AgB03_g506_t22	1
AgB04_g054_t01	1
AgB04_g061_t01	1
AgB04_g062_t12	1
AgB04_g062_t14	1
AgB04_g073_t01	1
AgB04_g073_t02	1
AgB04_g074_t01	1
AgB04_g114_t05	1
AgB04_g114_t09	1
AgB04_g114_t11	1
AgB04_g114_t13	1
AgB04_g114_t14	1
AgB04_g162_t02	1
AgB04_g162_t04	1
AgB04_g181_t01	1
AgB04_g228_t01	1
AgB04_g228_t02	1
AgB04_g228_t03	1
AgB04_g228_t04	1
AgB04_g228_t06	1
AgB04_g290_t01	1
AgB04_g290_t02	1
AgB04_g290_t03	1
AgB04_g316_t01	1
AgB04_g355_t02	1
AgB04_g386_t01	1
AgB04_g386_t02	1
AgB04_g386_t03	1
AgB04_g386_t04	1
AgB04_g397_t01	1
AgB04_g405_t07	1
AgB04_g405_t09	1
AgB04_g412_t08	1
AgB05_g022_t02	1
AgB05_g022_t03	1
AgB05_g022_t04	1
AgB05_g070_t04	1
AgB05_g091_t01	1
AgB05_g091_t02	1
AgB05_g091_t03	1
AgB05_g091_t04	1
AgB05_g091_t05	1
AgB05_g091_t06	1
AgB05_g091_t07	1
AgB05_g091_t08	1
AgB05_g093_t01	1
AgB05_g093_t02	1
AgB05_g093_t03	1
AgB05_g100_t04	1
AgB05_g100_t06	1
AgB05_g100_t07	1
AgB05_g100_t08	1
AgB05_g100_t09	1
AgB05_g111_t01	1
AgB05_g140_t09	1
AgB05_g158_t03	1
AgB05_g186_t01	1
AgB05_g213_t02	1
AgB05_g213_t03	1
AgB05_g283_t07	1
AgB05_g343_t02	1
AgB05_g361_t03	1
AgB05_g361_t04	1
AgB05_g361_t05	1
AgB05_g361_t06	1
AgB05_g361_t08	1
AgB05_g372_t06	1
AgB05_g376_t02	1
AgB05_g398_t06	1
AgB05_g412_t01	1
AgB05_g412_t02	1
AgB05_g412_t03	1
AgB05_g412_t04	1
AgB05_g412_t06	1
AgB05_g412_t07	1
AgB05_g420_t01	1
AgB06_g004_t02	1
AgB06_g007_t03	1
AgB06_g007_t04	1
AgB06_g014_t01	1
AgB06_g015_t02	1
AgB06_g039_t04	1
AgB06_g045_t01	1
AgB06_g065_t01	1
AgB06_g065_t02	1
AgB06_g090_t04	1
AgB06_g090_t05	1
AgB06_g090_t08	1
AgB06_g090_t09	1
AgB06_g090_t10	1
AgB06_g090_t11	1
AgB06_g124_t01	1
AgB06_g127_t01	1
AgB06_g127_t02	1
AgB06_g127_t04	1
AgB06_g127_t05	1
AgB06_g134_t01	1
AgB06_g134_t02	1
AgB06_g140_t02	1
AgB06_g140_t03	1
AgB06_g140_t04	1
AgB06_g140_t06	1
AgB06_g140_t07	1
AgB06_g140_t08	1
AgB06_g140_t10	1
AgB06_g141_t01	1
AgB06_g153_t05	1
AgB06_g180_t01	1
AgB06_g180_t02	1
AgB06_g180_t03	1
AgB06_g180_t04	1
AgB06_g210_t01	1
AgB06_g211_t01	1
AgB06_g231_t02	1
AgB06_g231_t07	1
AgB06_g337_t02	1
AgB07_g021_t03	1
AgB07_g021_t05	1
AgB07_g061_t03	1
AgB07_g061_t04	1
AgB07_g069_t02	1
AgB07_g069_t03	1
AgB07_g080_t06	1
AgB07_g093_t02	1
AgB07_g132_t01	1
AgB07_g172_t01	1
AgB07_g172_t02	1
AgB07_g180_t03	1
AgB07_g180_t04	1
AgB07_g212_t03	1
AgB07_g253_t02	1
AgB07_g253_t03	1
AgB07_g270_t01	1
AgB08X_g009_t01	1
AgB08X_g009_t02	1
AgB08X_g014_t05	1
AgB08X_g014_t06	1
AgB08X_g016_t01	1
AgB08X_g016_t02	1
AgB08X_g043_t02	1
AgB08X_g144_t01	1
AgB08X_g149_t02	1
AgB08X_g149_t03	1
AgB08X_g187_t03	1
AgB08X_g187_t06	1
AgB08X_g197_t03	1
AgB08X_g203_t03	1
AgB08X_g236_t07	1
AgB08X_g237_t02	1
AgB08X_g274_t01	1
AgB08X_g274_t03	1
AgB09X_g015_t02	1
AgB09X_g015_t03	1
AgB09X_g015_t04	1
AgB09X_g015_t05	1
AgB09X_g015_t06	1
AgB09X_g119_t05	1
AgB09X_g151_t01	1
AgB10_g008_t04	1
AgB10_g015_t01	1
AgB10_g015_t02	1
AgB10_g015_t03	1
AgB10_g015_t04	1
AgB10_g015_t05	1
AgB10_g015_t06	1
AgB10_g016_t01	1
AgB10_g016_t02	1
AgB10_g016_t03	1
AgB10_g016_t04	1
AgB10_g016_t05	1
AgB10_g024_t02	1
AgB10_g043_t01	1
AgB10_g043_t02	1
AgB10_g043_t03	1
AgB10_g049_t01	1
AgB10_g053_t03	1
AgB10_g068_t06	1
AgB10_g083_t01	1
AgB10_g083_t03	1
AgB10_g086_t01	1
AgB10_g086_t02	1
AgB10_g086_t03	1
AgB10_g098_t06	1
AgB10_g098_t07	1
AgB10_g112_t01	1
AgB10_g112_t02	1
AgB10_g112_t03	1
AgB10_g112_t04	1
AgB10_g112_t05	1
AgB10_g112_t06	1
AgB10_g146_t02	1
AgB10_g178_t02	1
AgB10_g178_t03	1
AgB10_g178_t05	1
AgB10_g178_t06	1
AgB10_g180_t01	1
AgB10_g180_t02	1
AgB10_g196_t01	1
AgB10_g200_t03	1
AgB11_g015_t03	1
AgB11_g015_t04	1
AgB11_g025_t10	1
AgB11_g027_t02	1
AgB11_g058_t01	1
AgB11_g089_t01	1
AgB11_g149_t01	1
AgB11_g149_t02	1
AgB11_g151_t03	1
AgB11_g151_t05	1
AgB11_g151_t08	1
AgB11_g151_t10	1
AgB11_g152_t01	1
AgB11_g152_t02	1
AgB11_g152_t03	1
AgB11_g152_t04	1
AgB11_g152_t05	1
AgB12_g010_t01	1
AgB12_g010_t02	1
AgB12_g022_t02	1
AgB12_g022_t03	1
AgB12_g041_t04	1
AgB12_g041_t05	1
AgB12_g041_t06	1
AgB12_g041_t07	1
AgB12_g041_t08	1
AgB12_g058_t06	1
AgB12_g080_t01	1
AgB12_g098_t04	1
AgB12_g098_t05	1
AgB12_g103_t05	1
AgB12_g106_t01	1
AgB12_g120_t02	1
AgB13X_g032_t01	1
AgB13X_g042_t01	1
AgB13X_g042_t02	1
AgB13X_g042_t03	1
AgB13X_g068_t01	1
AgB13X_g068_t02	1
AgB13X_g068_t03	1
AgB13X_g094_t06	1
AgB13X_g096_t03	1
AgB13X_g096_t04	1
AgB13X_g096_t06	1
AgB13X_g096_t07	1
AgB14_g005_t01	1
AgB14_g018_t01	1
AgB14_g018_t02	1
AgB14_g018_t03	1
AgB14_g029_t09	1
AgB14_g062_t01	1
AgB14_g062_t02	1
AgB14_g062_t03	1
AgB14_g093_t04	1
AgB14_g099_t06	1
AgB14_g104_t01	1
AgB14_g113_t01	1
AgB14_g113_t02	1
AgB14_g113_t03	1
AgB14_g113_t04	1
AgB14_g113_t05	1
AgB14_g113_t12	1
AgB14_g113_t13	1
AgB14_g113_t14	1
AgB14_g113_t16	1
AgB14_g126_t02	1
AgB14_g126_t03	1
AgB14_g126_t05	1
AgB14_g131_t01	1
AgB14_g131_t02	1
AgB14_g131_t03	1
AgB14_g131_t04	1
AgB14_g131_t08	1
AgB15X_g012_t01	1
AgB15X_g039_t01	1
AgB15X_g051_t02	1
AgB15X_g058_t01	1
AgB15X_g070_t02	1
AgB15X_g070_t05	1
AgB15X_g070_t06	1
AgB15X_g077_t09	1
AgB15X_g084_t01	1
AgB15X_g084_t02	1
AgB15X_g084_t03	1
AgB15X_g084_t04	1
AgB15X_g084_t05	1
AgB15X_g084_t06	1
AgB15X_g084_t07	1
AgB15X_g084_t09	1
AgB15X_g084_t10	1
AgB15X_g084_t11	1
AgB15X_g089_t01	1
AgB15X_g089_t03	1
AgB15X_g102_t03	1
AgB15X_g102_t04	1
AgB15X_g111_t01	1
AgB15X_g111_t02	1
AgB15X_g129_t01	1
AgB15X_g129_t02	1
AgB15X_g130_t03	1
AgB15X_g130_t04	1
AgB15X_g130_t06	1
AgB15X_g130_t07	1
AgB16X_g008_t01	1
AgB16X_g008_t02	1
AgB16X_g008_t06	1
AgB16X_g008_t07	1
AgB16X_g019_t01	1
AgB16X_g028_t01	1
AgB16X_g031_t01	1
AgB16X_g048_t01	1
AgB16X_g048_t02	1
AgB16X_g048_t03	1
AgB16X_g048_t04	1
AgB16X_g048_t05	1
AgB16X_g048_t06	1
AgB17_g035_t07	1
AgB18_g089_t02	1
AgB18_g116_t01	1
AgB19_g034_t03	1
AgB19_g034_t04	1
AgB19_g034_t05	1
AgB19_g034_t06	1
AgB19_g034_t07	1
AgB19_g036_t02	1
AgB19_g036_t03	1
AgB19_g070_t01	1
AgB19_g075_t05	1
AgB19_g087_t01	1
AgB19_g103_t01	1
AgB20_g014_t01	1
AgB20_g014_t02	1
AgB20_g014_t05	1
AgB20_g014_t06	1
AgB20_g062_t03	1
AgB20_g062_t04	1
AgB21_g053_t01	1
AgB21_g081_t01	1
AgB21_g081_t02	1
AgB21_g081_t03	1
AgB22X_g007_t01	1
AgB22X_g014_t01	1
AgB22X_g014_t02	1
AgB22X_g014_t03	1
AgB22X_g027_t01	1
AgB22X_g027_t02	1
AgB22X_g027_t03	1
AgB22X_g042_t01	1
AgB22X_g042_t02	1
AgB22X_g042_t04	1
AgB22X_g045_t01	1
AgB22X_g045_t02	1
AgB23_g054_t06	1
AgB23_g068_t02	1
AgB23_g068_t03	1
AgB23_g068_t05	1
AgB23_g071_t03	1
AgB23_g071_t04	1
AgB23_g082_t01	1
AgB24_g028_t02	1
AgB24_g028_t03	1
AgB24_g028_t04	1
AgB24_g046_t02	1
AgB26_g012_t01	1
AgB26_g017_t01	1
AgB26_g017_t02	1
AgB26_g017_t03	1
AgB26_g017_t04	1
AgB28X_g009_t01	1
AgB28X_g009_t02	1
AgB29_g003_t02	1
AgB29_g004_t02	1
AgB29_g004_t03	1
AgB29_g004_t04	1
AgB29_g004_t07	1
AgB29_g004_t08	1
AgB29_g004_t13	1
AgB29_g004_t16	1
AgB29_g004_t20	1
AgB29_g004_t21	1
AgB32_g004_t06	1
AgB32_g006_t02	1
AgB33_g005_t01	1
AgB33_g005_t02	1
AgB35X_g003_t11	1
AgB35X_g003_t12	1
AgE01_g058_t02	1
AgE01_g058_t03	1
AgE01_g058_t04	1
AgE01_g058_t05	1
AgE04_g006_t08	1
AgE04_g007_t02	1
AgE04_g007_t03	1
AgE04_g007_t07	1
AgE04_g007_t08	1
AgE04_g007_t09	1
AgE04_g007_t10	1
AgE04_g007_t11	1
AgE04_g019_t03	1
AgE05_g015_t02	1
AgE05_g024_t01	1
AgE05_g024_t08	1
AgE05_g024_t09	1
AgE05_g024_t10	1
AgE05_g024_t11	1
AgE05_g024_t12	1
AgE05_g024_t13	1
AgE06_g018_t02	1
AgE06_g018_t03	1
AgE06_g018_t04	1
AgE06_g018_t06	1
AgE06_g018_t07	1
AgE06_g023_t01	1
AgE07_g014_t06	1
AgE08_g005_t01	1
AgE08_g005_t02	1
AgE13_g006_t02	1
AgE13_g006_t03	1
AgE13_g006_t05	1
AgE13_g006_t07	1
AgE13_g006_t08	1
AgE13_g006_t09	1
AgE13_g006_t10	1
AgE13_g006_t11	1
AgE14_g007_t01	1
AgE14_g007_t02	1
AgE14_g007_t04	1
AgE14_g007_t05	1
AgE18_g001_t05	1
AgE18_g001_t07	1
AgE18_g001_t08	1
AgE18_g006_t01	1
AgE18_g006_t02	1
AgE18_g006_t03	1
AgE18_g006_t04	1
AgE18_g006_t05	1
AgE24_g004_t02	1
AgE24_g004_t03	1
AgE24_g004_t04	1
AgE24_g004_t05	1
AgE24_g004_t06	1
AgE24_g009_t03	1
AgE44_g002_t01	1
AgE46_g002_t05	1
AgE47_g005_t02	1
AgE47_g005_t03	1
AgE47_g005_t04	1
AgE47_g005_t05	1
AgE47_g005_t06	1
AgE53_g004_t02	1
AgE53_g004_t06	1
AgE53_g004_t09	1
AgE53_g004_t10	1
AgR001_g020_t07	1
AgR001_g020_t08	1
AgR001_g037_t01	1
AgR001_g067_t01	1
AgR001_g067_t03	1
AgR001_g067_t05	1
AgR001_g073_t04	1
AgR001_g073_t05	1
AgR001_g081_t02	1
AgR001_g081_t03	1
AgR001_g107_t02	1
AgR001_g107_t04	1
AgR001_g107_t06	1
AgR001_g107_t07	1
AgR001_g107_t08	1
AgR001_g125_t03	1
AgR001_g125_t04	1
AgR001_g125_t05	1
AgR001_g125_t06	1
AgR001_g137_t03	1
AgR001_g166_t02	1
AgR001_g166_t03	1
AgR001_g166_t04	1
AgR001_g172_t01	1
AgR001_g180_t01	1
AgR001_g180_t02	1
AgR001_g181_t01	1
AgR001_g181_t02	1
AgR001_g181_t03	1
AgR001_g187_t01	1
AgR001_g248_t01	1
AgR001_g343_t03	1
AgR001_g343_t04	1
AgR001_g343_t06	1
AgR001_g357_t01	1
AgR001_g357_t06	1
AgR001_g357_t07	1
AgR001_g359_t01	1
AgR001_g359_t02	1
AgR001_g359_t03	1
AgR001_g372_t01	1
AgR001_g372_t05	1
AgR001_g375_t01	1
AgR001_g375_t03	1
AgR001_g375_t04	1
AgR001_g411_t12	1
AgR001_g421_t01	1
AgR001_g449_t01	1
AgR001_g449_t02	1
AgR001_g449_t04	1
AgR001_g461_t01	1
AgR001_g461_t04	1
AgR001_g492_t01	1
AgR001_g497_t01	1
AgR001_g497_t02	1
AgR001_g497_t03	1
AgR001_g497_t04	1
AgR001_g497_t05	1
AgR001_g505_t05	1
AgR001_g551_t01	1
AgR001_g551_t02	1
AgR001_g551_t03	1
AgR002_g020_t04	1
AgR002_g060_t02	1
AgR002_g118_t02	1
AgR002_g176_t01	1
AgR002_g176_t04	1
AgR002_g176_t05	1
AgR002_g176_t06	1
AgR002_g180_t01	1
AgR002_g180_t02	1
AgR002_g180_t03	1
AgR002_g180_t04	1
AgR002_g180_t06	1
AgR002_g180_t07	1
AgR002_g195_t02	1
AgR002_g206_t04	1
AgR002_g206_t05	1
AgR002_g207_t01	1
AgR002_g207_t02	1
AgR002_g207_t03	1
AgR002_g259_t04	1
AgR002_g267_t01	1
AgR002_g280_t05	1
AgR002_g291_t01	1
AgR002_g298_t04	1
AgR002_g332_t03	1
AgR002_g332_t04	1
AgR002_g332_t05	1
AgR002_g337_t11	1
AgR002_g365_t02	1
AgR002_g365_t03	1
AgR002_g403_t02	1
AgR002_g405_t04	1
AgR002_g405_t05	1
AgR002_g405_t06	1
AgR002_g416_t01	1
AgR003_g004_t01	1
AgR003_g010_t02	1
AgR003_g010_t03	1
AgR003_g011_t01	1
AgR003_g011_t02	1
AgR003_g026_t01	1
AgR003_g026_t02	1
AgR003_g027_t02	1
AgR003_g027_t06	1
AgR003_g027_t07	1
AgR003_g034_t06	1
AgR003_g060_t02	1
AgR003_g069_t01	1
AgR003_g086_t01	1
AgR003_g116_t01	1
AgR003_g116_t02	1
AgR003_g116_t03	1
AgR003_g116_t04	1
AgR003_g116_t05	1
AgR003_g121_t01	1
AgR003_g121_t02	1
AgR003_g121_t05	1
AgR003_g129_t04	1
AgR003_g150_t01	1
AgR003_g186_t07	1
AgR003_g212_t06	1
AgR003_g221_t01	1
AgR003_g223_t02	1
AgR003_g242_t02	1
AgR003_g242_t04	1
AgR003_g242_t05	1
AgR003_g270_t01	1
AgR003_g280_t02	1
AgR003_g298_t04	1
AgR003_g298_t05	1
AgR003_g300_t04	1
AgR003_g300_t06	1
AgR003_g300_t07	1
AgR003_g302_t01	1
AgR003_g321_t04	1
AgR003_g328_t01	1
AgR003_g328_t02	1
AgR003_g328_t03	1
AgR003_g328_t04	1
AgR003_g410_t01	1
AgR003_g410_t02	1
AgR003_g410_t03	1
AgR003_g410_t07	1
AgR004_g056_t01	1
AgR004_g060_t04	1
AgR004_g060_t06	1
AgR004_g072_t01	1
AgR004_g072_t02	1
AgR004_g072_t03	1
AgR004_g072_t04	1
AgR004_g081_t01	1
AgR004_g097_t01	1
AgR004_g101_t02	1
AgR004_g101_t03	1
AgR004_g106_t02	1
AgR004_g106_t07	1
AgR004_g109_t03	1
AgR004_g155_t01	1
AgR004_g155_t02	1
AgR004_g155_t03	1
AgR004_g222_t01	1
AgR004_g222_t02	1
AgR004_g222_t04	1
AgR004_g222_t05	1
AgR004_g234_t01	1
AgR004_g234_t02	1
AgR004_g234_t03	1
AgR004_g234_t04	1
AgR004_g234_t05	1
AgR004_g288_t01	1
AgR004_g288_t02	1
AgR004_g288_t03	1
AgR004_g288_t04	1
AgR004_g300_t01	1
AgR004_g304_t03	1
AgR004_g304_t06	1
AgR004_g309_t01	1
AgR004_g309_t02	1
AgR004_g330_t02	1
AgR004_g330_t04	1
AgR004_g391_t01	1
AgR005_g049_t04	1
AgR005_g054_t02	1
AgR005_g060_t02	1
AgR005_g066_t01	1
AgR005_g066_t02	1
AgR005_g066_t03	1
AgR005_g066_t04	1
AgR005_g066_t05	1
AgR005_g066_t06	1
AgR005_g066_t07	1
AgR005_g066_t08	1
AgR005_g066_t09	1
AgR005_g066_t10	1
AgR005_g083_t01	1
AgR005_g086_t03	1
AgR005_g086_t04	1
AgR005_g100_t03	1
AgR005_g125_t03	1
AgR005_g125_t04	1
AgR005_g134_t01	1
AgR005_g134_t02	1
AgR005_g193_t03	1
AgR005_g193_t04	1
AgR005_g193_t05	1
AgR005_g193_t07	1
AgR005_g193_t08	1
AgR005_g263_t02	1
AgR005_g263_t03	1
AgR005_g268_t06	1
AgR005_g282_t01	1
AgR005_g293_t01	1
AgR005_g293_t02	1
AgR005_g293_t03	1
AgR005_g357_t04	1
AgR005_g390_t01	1
AgR005_g400_t04	1
AgR005_g427_t01	1
AgR005_g427_t02	1
AgR005_g427_t03	1
AgR005_g434_t01	1
AgR005_g448_t03	1
AgR005_g453_t01	1
AgR006_g046_t04	1
AgR006_g074_t01	1
AgR006_g074_t02	1
AgR006_g075_t01	1
AgR006_g077_t02	1
AgR006_g077_t03	1
AgR006_g077_t04	1
AgR006_g138_t05	1
AgR006_g154_t01	1
AgR006_g154_t02	1
AgR006_g154_t05	1
AgR006_g157_t01	1
AgR006_g176_t01	1
AgR006_g176_t02	1
AgR006_g176_t05	1
AgR006_g196_t03	1
AgR006_g209_t01	1
AgR006_g209_t06	1
AgR006_g222_t03	1
AgR006_g222_t04	1
AgR006_g240_t01	1
AgR006_g247_t01	1
AgR006_g247_t03	1
AgR006_g265_t01	1
AgR006_g265_t02	1
AgR006_g265_t04	1
AgR006_g277_t01	1
AgR006_g330_t01	1
AgR006_g331_t04	1
AgR006_g360_t06	1
AgR007_g030_t03	1
AgR007_g044_t01	1
AgR007_g044_t02	1
AgR007_g057_t01	1
AgR007_g058_t02	1
AgR007_g058_t03	1
AgR007_g084_t01	1
AgR007_g084_t02	1
AgR007_g097_t01	1
AgR007_g121_t01	1
AgR007_g147_t01	1
AgR007_g147_t02	1
AgR007_g147_t03	1
AgR007_g147_t04	1
AgR007_g147_t05	1
AgR007_g147_t06	1
AgR007_g147_t07	1
AgR007_g147_t08	1
AgR007_g147_t09	1
AgR007_g162_t01	1
AgR007_g162_t02	1
AgR007_g202_t01	1
AgR007_g202_t04	1
AgR007_g272_t01	1
AgR007_g282_t15	1
AgR007_g310_t01	1
AgR007_g310_t03	1
AgR008_g020_t01	1
AgR008_g020_t04	1
AgR008_g020_t05	1
AgR008_g076_t01	1
AgR008_g076_t02	1
AgR008_g089_t03	1
AgR008_g095_t02	1
AgR008_g100_t01	1
AgR008_g100_t02	1
AgR008_g100_t04	1
AgR008_g102_t03	1
AgR008_g134_t04	1
AgR008_g143_t01	1
AgR008_g149_t02	1
AgR008_g149_t03	1
AgR008_g174_t01	1
AgR008_g174_t02	1
AgR008_g174_t03	1
AgR008_g220_t01	1
AgR008_g222_t02	1
AgR008_g259_t01	1
AgR008_g259_t02	1
AgR008_g259_t03	1
AgR008_g268_t01	1
AgR008_g268_t02	1
AgR008_g294_t07	1
AgR008_g305_t01	1
AgR008_g337_t01	1
AgR009X_g003_t01	1
AgR009X_g003_t02	1
AgR009X_g003_t04	1
AgR009X_g020_t01	1
AgR009X_g032_t02	1
AgR009X_g032_t03	1
AgR009X_g032_t04	1
AgR009X_g032_t05	1
AgR009X_g034_t03	1
AgR009X_g034_t04	1
AgR009X_g036_t06	1
AgR009X_g036_t07	1
AgR009X_g036_t08	1
AgR009X_g049_t03	1
AgR009X_g049_t05	1
AgR009X_g054_t03	1
AgR009X_g054_t05	1
AgR009X_g054_t06	1
AgR009X_g134_t01	1
AgR009X_g134_t02	1
AgR009X_g134_t03	1
AgR009X_g197_t03	1
AgR009X_g197_t04	1
AgR009X_g200_t02	1
AgR009X_g201_t01	1
AgR009X_g201_t02	1
AgR009X_g218_t01	1
AgR009X_g236_t01	1
AgR009X_g236_t02	1
AgR009X_g249_t03	1
AgR009X_g250_t02	1
AgR009X_g264_t02	1
AgR009X_g264_t03	1
AgR009X_g294_t05	1
AgR010_g008_t01	1
AgR010_g008_t03	1
AgR010_g008_t04	1
AgR010_g016_t01	1
AgR010_g016_t02	1
AgR010_g047_t01	1
AgR010_g047_t02	1
AgR010_g066_t01	1
AgR010_g069_t01	1
AgR010_g129_t03	1
AgR010_g129_t04	1
AgR010_g129_t05	1
AgR010_g146_t03	1
AgR010_g154_t03	1
AgR010_g154_t04	1
AgR010_g180_t03	1
AgR010_g196_t01	1
AgR010_g196_t02	1
AgR010_g201_t01	1
AgR010_g201_t02	1
AgR010_g205_t01	1
AgR010_g205_t02	1
AgR010_g205_t04	1
AgR010_g207_t01	1
AgR010_g252_t02	1
AgR010_g252_t03	1
AgR010_g252_t04	1
AgR010_g252_t06	1
AgR010_g253_t03	1
AgR010_g254_t01	1
AgR010_g254_t02	1
AgR010_g254_t04	1
AgR010_g254_t05	1
AgR010_g254_t10	1
AgR010_g284_t05	1
AgR010_g284_t07	1
AgR010_g335_t04	1
AgR010_g339_t01	1
AgR010_g339_t02	1
AgR010_g339_t03	1
AgR011_g006_t03	1
AgR011_g006_t04	1
AgR011_g028_t03	1
AgR011_g028_t04	1
AgR011_g028_t08	1
AgR011_g057_t01	1
AgR011_g083_t01	1
AgR011_g083_t02	1
AgR011_g083_t03	1
AgR011_g083_t04	1
AgR011_g083_t05	1
AgR011_g087_t04	1
AgR011_g090_t01	1
AgR011_g107_t01	1
AgR011_g107_t04	1
AgR011_g107_t05	1
AgR011_g142_t01	1
AgR011_g220_t01	1
AgR011_g244_t01	1
AgR011_g244_t03	1
AgR011_g244_t04	1
AgR011_g244_t05	1
AgR011_g263_t06	1
AgR011_g263_t07	1
AgR011_g275_t02	1
AgR011_g295_t02	1
AgR012_g064_t05	1
AgR012_g064_t06	1
AgR012_g064_t07	1
AgR012_g070_t01	1
AgR012_g070_t02	1
AgR012_g070_t03	1
AgR012_g070_t04	1
AgR012_g079_t01	1
AgR012_g079_t02	1
AgR012_g079_t03	1
AgR012_g079_t04	1
AgR012_g079_t05	1
AgR012_g081_t01	1
AgR012_g187_t01	1
AgR012_g187_t02	1
AgR012_g212_t02	1
AgR012_g212_t03	1
AgR012_g212_t04	1
AgR012_g283_t02	1
AgR012_g283_t03	1
AgR013X_g014_t02	1
AgR013X_g015_t01	1
AgR013X_g021_t02	1
AgR013X_g021_t03	1
AgR013X_g022_t01	1
AgR013X_g061_t01	1
AgR013X_g061_t03	1
AgR013X_g061_t05	1
AgR013X_g079_t01	1
AgR013X_g098_t02	1
AgR013X_g106_t01	1
AgR013X_g106_t02	1
AgR013X_g106_t03	1
AgR013X_g157_t05	1
AgR013X_g179_t01	1
AgR013X_g179_t02	1
AgR013X_g205_t03	1
AgR013X_g240_t04	1
AgR013X_g244_t01	1
AgR013X_g265_t01	1
AgR014X_g003_t04	1
AgR014X_g003_t06	1
AgR014X_g003_t08	1
AgR014X_g062_t02	1
AgR014X_g062_t03	1
AgR014X_g074_t01	1
AgR014X_g097_t01	1
AgR014X_g097_t02	1
AgR014X_g118_t01	1
AgR014X_g120_t02	1
AgR014X_g120_t03	1
AgR014X_g130_t01	1
AgR014X_g130_t02	1
AgR014X_g170_t01	1
AgR014X_g170_t02	1
AgR014X_g174_t01	1
AgR014X_g174_t02	1
AgR014X_g217_t01	1
AgR014X_g229_t06	1
AgR014X_g232_t01	1
AgR014X_g232_t02	1
AgR014X_g232_t03	1
AgR014X_g232_t04	1
AgR014X_g239_t02	1
AgR014X_g239_t03	1
AgR014X_g239_t04	1
AgR014X_g239_t05	1
AgR015_g004_t05	1
AgR015_g004_t06	1
AgR015_g004_t09	1
AgR015_g031_t01	1
AgR015_g096_t02	1
AgR015_g096_t03	1
AgR015_g096_t04	1
AgR015_g114_t03	1
AgR015_g193_t03	1
AgR015_g193_t05	1
AgR015_g209_t01	1
AgR015_g226_t01	1
AgR016_g058_t02	1
AgR016_g058_t03	1
AgR016_g062_t01	1
AgR016_g062_t03	1
AgR016_g062_t04	1
AgR016_g062_t05	1
AgR016_g062_t06	1
AgR016_g062_t07	1
AgR016_g062_t08	1
AgR016_g062_t09	1
AgR016_g063_t01	1
AgR016_g071_t01	1
AgR016_g093_t05	1
AgR016_g124_t13	1
AgR016_g124_t14	1
AgR016_g155_t02	1
AgR016_g155_t04	1
AgR016_g155_t06	1
AgR016_g169_t02	1
AgR016_g169_t03	1
AgR016_g169_t04	1
AgR016_g175_t01	1
AgR016_g225_t01	1
AgR016_g225_t02	1
AgR016_g225_t03	1
AgR016_g225_t04	1
AgR016_g225_t05	1
AgR017_g011_t01	1
AgR017_g097_t02	1
AgR017_g097_t03	1
AgR017_g232_t01	1
AgR017_g232_t04	1
AgR017_g258_t02	1
AgR018X_g024_t04	1
AgR018X_g048_t02	1
AgR018X_g048_t03	1
AgR018X_g048_t04	1
AgR018X_g048_t05	1
AgR018X_g048_t06	1
AgR018X_g075_t01	1
AgR018X_g075_t03	1
AgR018X_g090_t01	1
AgR018X_g090_t02	1
AgR018X_g102_t01	1
AgR018X_g102_t02	1
AgR018X_g102_t03	1
AgR018X_g106_t02	1
AgR018X_g106_t03	1
AgR018X_g108_t01	1
AgR018X_g108_t02	1
AgR018X_g109_t01	1
AgR018X_g109_t02	1
AgR018X_g109_t05	1
AgR018X_g129_t01	1
AgR018X_g140_t02	1
AgR018X_g154_t01	1
AgR018X_g158_t01	1
AgR018X_g163_t02	1
AgR018X_g163_t03	1
AgR018X_g177_t03	1
AgR018X_g181_t02	1
AgR018X_g199_t01	1
AgR018X_g201_t01	1
AgR018X_g225_t01	1
AgR018X_g225_t02	1
AgR018X_g225_t03	1
AgR018X_g225_t04	1
AgR018X_g226_t01	1
AgR018X_g265_t01	1
AgR018X_g265_t03	1
AgR018X_g265_t04	1
AgR019X_g004_t01	1
AgR019X_g022_t02	1
AgR019X_g022_t03	1
AgR019X_g059_t05	1
AgR019X_g109_t01	1
AgR019X_g136_t01	1
AgR019X_g136_t02	1
AgR019X_g136_t03	1
AgR019X_g136_t04	1
AgR019X_g144_t05	1
AgR019X_g144_t06	1
AgR019X_g144_t08	1
AgR019X_g144_t12	1
AgR019X_g148_t01	1
AgR019X_g148_t02	1
AgR019X_g148_t03	1
AgR019X_g148_t04	1
AgR019X_g148_t05	1
AgR019X_g148_t06	1
AgR019X_g148_t07	1
AgR019X_g148_t08	1
AgR019X_g148_t09	1
AgR019X_g156_t02	1
AgR019X_g209_t02	1
AgR019X_g224_t02	1
AgR019X_g224_t04	1
AgR020_g080_t04	1
AgR020_g122_t02	1
AgR020_g154_t01	1
AgR020_g182_t01	1
AgR020_g225_t01	1
AgR020_g226_t01	1
AgR020_g226_t02	1
AgR020_g226_t03	1
AgR021X_g048_t03	1
AgR021X_g068_t03	1
AgR021X_g075_t01	1
AgR021X_g075_t02	1
AgR021X_g075_t04	1
AgR021X_g091_t01	1
AgR021X_g091_t02	1
AgR021X_g091_t03	1
AgR021X_g101_t02	1
AgR021X_g101_t03	1
AgR021X_g101_t04	1
AgR021X_g101_t05	1
AgR021X_g101_t06	1
AgR021X_g142_t03	1
AgR021X_g142_t06	1
AgR021X_g165_t01	1
AgR021X_g176_t05	1
AgR021X_g178_t01	1
AgR021X_g178_t02	1
AgR022_g019_t01	1
AgR022_g019_t02	1
AgR022_g042_t01	1
AgR022_g042_t02	1
AgR022_g095_t02	1
AgR022_g095_t07	1
AgR022_g095_t08	1
AgR022_g110_t01	1
AgR022_g110_t02	1
AgR022_g110_t03	1
AgR022_g124_t01	1
AgR022_g124_t02	1
AgR022_g125_t01	1
AgR022_g125_t02	1
AgR022_g125_t03	1
AgR022_g125_t04	1
AgR022_g166_t01	1
AgR022_g166_t05	1
AgR022_g181_t01	1
AgR022_g181_t02	1
AgR022_g181_t03	1
AgR022_g181_t04	1
AgR022_g187_t02	1
AgR022_g203_t01	1
AgR022_g203_t02	1
AgR022_g203_t03	1
AgR022_g209_t03	1
AgR022_g209_t04	1
AgR023_g022_t05	1
AgR023_g022_t06	1
AgR023_g022_t07	1
AgR023_g022_t08	1
AgR023_g027_t01	1
AgR023_g027_t02	1
AgR023_g065_t03	1
AgR023_g066_t01	1
AgR023_g071_t01	1
AgR023_g119_t01	1
AgR023_g119_t02	1
AgR023_g119_t03	1
AgR023_g119_t05	1
AgR023_g119_t06	1
AgR023_g119_t07	1
AgR023_g124_t02	1
AgR023_g124_t04	1
AgR024_g011_t03	1
AgR024_g037_t01	1
AgR024_g051_t02	1
AgR024_g051_t03	1
AgR024_g051_t04	1
AgR024_g051_t05	1
AgR024_g051_t06	1
AgR024_g051_t11	1
AgR024_g055_t01	1
AgR024_g055_t03	1
AgR024_g055_t08	1
AgR024_g055_t09	1
AgR024_g066_t03	1
AgR024_g066_t04	1
AgR024_g089_t01	1
AgR024_g113_t03	1
AgR024_g113_t04	1
AgR024_g113_t05	1
AgR024_g113_t06	1
AgR024_g113_t07	1
AgR025_g005_t05	1
AgR025_g017_t01	1
AgR025_g032_t01	1
AgR025_g032_t02	1
AgR025_g032_t08	1
AgR025_g032_t09	1
AgR025_g032_t10	1
AgR025_g032_t12	1
AgR025_g032_t13	1
AgR025_g048_t01	1
AgR025_g048_t03	1
AgR025_g055_t06	1
AgR025_g074_t01	1
AgR025_g084_t03	1
AgR025_g118_t07	1
AgR025_g118_t12	1
AgR025_g118_t13	1
AgR025_g118_t14	1
AgR025_g121_t03	1
AgR026_g014_t01	1
AgR026_g014_t03	1
AgR026_g014_t04	1
AgR026_g042_t04	1
AgR026_g042_t05	1
AgR026_g065_t02	1
AgR026_g081_t04	1
AgR026_g103_t06	1
AgR026_g130_t01	1
AgR026_g155_t01	1
AgR027X_g006_t01	1
AgR027X_g006_t02	1
AgR027X_g024_t02	1
AgR027X_g054_t01	1
AgR027X_g054_t02	1
AgR027X_g054_t04	1
AgR027X_g055_t01	1
AgR027X_g072_t01	1
AgR027X_g074_t01	1
AgR027X_g087_t02	1
AgR027X_g092_t05	1
AgR027X_g097_t01	1
AgR027X_g101_t02	1
AgR027X_g101_t04	1
AgR027X_g101_t05	1
AgR027X_g106_t02	1
AgR027X_g125_t02	1
AgR027X_g125_t03	1
AgR027X_g125_t04	1
AgR027X_g125_t06	1
AgR028_g035_t01	1
AgR028_g035_t02	1
AgR028_g108_t01	1
AgR028_g121_t01	1
AgR028_g121_t03	1
AgR028_g121_t05	1
AgR028_g121_t06	1
AgR029_g019_t02	1
AgR029_g031_t04	1
AgR029_g031_t05	1
AgR029_g035_t01	1
AgR029_g116_t01	1
AgR029_g116_t02	1
AgR029_g116_t03	1
AgR029_g116_t04	1
AgR029_g116_t06	1
AgR029_g136_t01	1
AgR029_g147_t02	1
AgR030_g008_t01	1
AgR030_g020_t01	1
AgR030_g020_t03	1
AgR030_g020_t04	1
AgR030_g020_t05	1
AgR030_g020_t06	1
AgR030_g029_t01	1
AgR030_g029_t02	1
AgR030_g029_t03	1
AgR030_g058_t01	1
AgR030_g058_t05	1
AgR030_g069_t01	1
AgR030_g069_t02	1
AgR030_g069_t03	1
AgR030_g069_t04	1
AgR030_g069_t05	1
AgR030_g069_t06	1
AgR030_g069_t07	1
AgR030_g069_t08	1
AgR030_g069_t09	1
AgR030_g069_t10	1
AgR030_g069_t11	1
AgR030_g069_t12	1
AgR030_g069_t13	1
AgR030_g082_t02	1
AgR030_g082_t03	1
AgR030_g086_t01	1
AgR031_g048_t02	1
AgR031_g048_t04	1
AgR031_g048_t05	1
AgR031_g048_t07	1
AgR031_g048_t08	1
AgR031_g092_t01	1
AgR031_g120_t03	1
AgR031_g128_t01	1
AgR031_g128_t02	1
AgR031_g128_t03	1
AgR031_g128_t04	1
AgR031_g128_t05	1
AgR031_g128_t06	1
AgR032_g107_t01	1
AgR032_g115_t01	1
AgR032_g117_t03	1
AgR032_g117_t04	1
AgR033_g008_t01	1
AgR033_g027_t01	1
AgR033_g035_t01	1
AgR033_g045_t05	1
AgR033_g049_t02	1
AgR034_g012_t02	1
AgR034_g012_t03	1
AgR034_g012_t04	1
AgR034_g012_t05	1
AgR034_g012_t06	1
AgR034_g012_t07	1
AgR034_g012_t08	1
AgR034_g012_t09	1
AgR034_g012_t10	1
AgR034_g012_t11	1
AgR034_g012_t12	1
AgR034_g033_t01	1
AgR034_g035_t01	1
AgR035X_g019_t01	1
AgR035X_g019_t02	1
AgR035X_g019_t03	1
AgR035X_g057_t14	1
AgR035X_g086_t01	1
AgR035X_g086_t04	1
AgR036X_g025_t01	1
AgR036X_g037_t06	1
AgR036X_g037_t08	1
AgR036X_g037_t09	1
AgR036X_g082_t06	1
AgR037_g007_t01	1
AgR037_g007_t02	1
AgR037_g007_t03	1
AgR037_g019_t05	1
AgR037_g062_t01	1
AgR037_g062_t03	1
AgR037_g104_t07	1
AgR038_g009_t03	1
AgR038_g042_t02	1
AgR038_g043_t21	1
AgR038_g069_t01	1
AgR038_g069_t02	1
AgR038_g069_t03	1
AgR038_g086_t01	1
AgR038_g086_t02	1
AgR039_g022_t01	1
AgR039_g022_t02	1
AgR039_g022_t03	1
AgR039_g022_t04	1
AgR039_g036_t07	1
AgR039_g036_t08	1
AgR039_g045_t01	1
AgR039_g045_t02	1
AgR039_g045_t03	1
AgR039_g079_t01	1
AgR039_g110_t01	1
AgR039_g110_t02	1
AgR039_g110_t03	1
AgR039_g110_t04	1
AgR040X_g008_t01	1
AgR040X_g008_t02	1
AgR040X_g008_t04	1
AgR040X_g065_t01	1
AgR040X_g065_t02	1
AgR040X_g081_t02	1
AgR040X_g081_t03	1
AgR041_g025_t01	1
AgR041_g026_t02	1
AgR041_g034_t01	1
AgR041_g044_t01	1
AgR041_g044_t02	1
AgR042X_g008_t01	1
AgR042X_g050_t01	1
AgR042X_g057_t01	1
AgR042X_g057_t02	1
AgR042X_g057_t03	1
AgR042X_g065_t01	1
AgR042X_g065_t02	1
AgR043_g032_t01	1
AgR043_g069_t01	1
AgR043_g069_t02	1
AgR043_g090_t01	1
AgR043_g090_t02	1
AgR043_g090_t03	1
AgR043_g090_t04	1
AgR043_g090_t05	1
AgR043_g090_t06	1
AgR043_g090_t07	1
AgR043_g090_t08	1
AgR043_g090_t09	1
AgR044_g006_t01	1
AgR044_g066_t01	1
AgR044_g066_t02	1
AgR045_g025_t01	1
AgR045_g025_t02	1
AgR045_g025_t03	1
AgR046_g033_t02	1
AgR046_g046_t02	1
AgR046_g079_t02	1
AgR046_g079_t03	1
AgR047_g051_t01	1
AgR048X_g023_t02	1
AgR048X_g023_t03	1
AgR048X_g023_t04	1
AgR049_g026_t02	1
AgR049_g039_t01	1
AgR049_g039_t02	1
AgR049_g039_t03	1
AgR049_g039_t04	1
AgR049_g039_t05	1
AgR049_g072_t01	1
AgR051X_g019_t05	1
AgR051X_g041_t02	1
AgR051X_g052_t02	1
AgR052_g024_t02	1
AgR052_g024_t08	1
AgR052_g024_t09	1
AgR052_g043_t01	1
AgR052_g043_t03	1
AgR052_g044_t01	1
AgR052_g054_t01	1
AgR053_g008_t01	1
AgR053_g022_t03	1
AgR053_g038_t02	1
AgR054_g017_t02	1
AgR055_g010_t03	1
AgR055_g042_t06	1
AgR056_g008_t02	1
AgR056_g008_t05	1
AgR056_g008_t07	1
AgR056_g008_t08	1
AgR056_g008_t09	1
AgR056_g008_t10	1
AgR056_g034_t01	1
AgR056_g044_t03	1
AgR056_g044_t04	1
AgR057_g021_t03	1
AgR057_g037_t01	1
AgR057_g037_t08	1
AgR060_g014_t05	1
AgR061_g014_t01	1
AgR061_g014_t02	1
AgR061_g014_t03	1
AgR061_g014_t04	1
AgR061_g014_t05	1
AgR061_g014_t06	1
AgR061_g026_t14	1
AgR061_g026_t16	1
AgR061_g035_t01	1
AgR061_g035_t03	1
AgR062_g006_t03	1
AgR062_g006_t04	1
AgR062_g006_t05	1
AgR062_g006_t06	1
AgR062_g022_t01	1
AgR063_g017_t01	1
AgR063_g017_t02	1
AgR063_g017_t03	1
AgR063_g017_t04	1
AgR063_g017_t05	1
AgR063_g017_t06	1
AgR063_g027_t01	1
AgR064_g011_t01	1
AgR064_g011_t02	1
AgR064_g011_t03	1
AgR064_g011_t04	1
AgR064_g011_t05	1
AgR065_g014_t02	1
AgR065_g014_t04	1
AgR065_g014_t09	1
AgR067_g006_t01	1
AgR067_g008_t01	1
AgR067_g008_t02	1
AgR067_g008_t03	1
AgR067_g008_t04	1
AgR067_g011_t02	1
AgR067_g011_t03	1
AgR067_g011_t04	1
AgR068_g006_t09	1
AgR077_g003_t01	1
AgR077_g003_t02	1
AgR081_g003_t01	1
AgR082_g001_t01	1
AgR096_g004_t01	1
AgR096_g004_t02	1
AgR096_g004_t03	1
AgR096_g004_t04	1
AgR128_g002_t01	1
AgR139_g001_t01	1
AgR139_g001_t02	1
AgR139_g001_t03	1
AgB01_g009_t05	0.999
AgB01_g009_t07	0.999
AgB01_g027_t01	0.999
AgB01_g027_t02	0.999
AgB01_g027_t03	0.999
AgB01_g027_t04	0.999
AgB01_g045_t01	0.999
AgB01_g045_t02	0.999
AgB01_g045_t03	0.999
AgB01_g046_t01	0.999
AgB01_g046_t02	0.999
AgB01_g059_t03	0.999
AgB01_g060_t03	0.999
AgB01_g060_t04	0.999
AgB01_g089_t01	0.999
AgB01_g089_t02	0.999
AgB01_g096_t01	0.999
AgB01_g096_t02	0.999
AgB01_g096_t03	0.999
AgB01_g096_t05	0.999
AgB01_g102_t01	0.999
AgB01_g115_t01	0.999
AgB01_g115_t02	0.999
AgB01_g115_t03	0.999
AgB01_g115_t04	0.999
AgB01_g115_t05	0.999
AgB01_g118_t01	0.999
AgB01_g118_t02	0.999
AgB01_g118_t03	0.999
AgB01_g185_t08	0.999
AgB01_g190_t01	0.999
AgB01_g190_t02	0.999
AgB01_g190_t03	0.999
AgB01_g194_t04	0.999
AgB01_g197_t01	0.999
AgB01_g204_t01	0.999
AgB01_g204_t02	0.999
AgB01_g204_t03	0.999
AgB01_g204_t13	0.999
AgB01_g218_t01	0.999
AgB01_g218_t02	0.999
AgB01_g223_t02	0.999
AgB01_g223_t03	0.999
AgB01_g238_t01	0.999
AgB01_g238_t02	0.999
AgB01_g238_t03	0.999
AgB01_g238_t04	0.999
AgB01_g245_t01	0.999
AgB01_g256_t04	0.999
AgB01_g261_t01	0.999
AgB01_g261_t02	0.999
AgB01_g261_t03	0.999
AgB01_g261_t04	0.999
AgB01_g261_t05	0.999
AgB01_g261_t06	0.999
AgB01_g276_t01	0.999
AgB01_g282_t02	0.999
AgB01_g285_t04	0.999
AgB01_g290_t04	0.999
AgB01_g290_t05	0.999
AgB01_g290_t06	0.999
AgB01_g292_t01	0.999
AgB01_g296_t01	0.999
AgB01_g296_t02	0.999
AgB01_g296_t03	0.999
AgB01_g296_t04	0.999
AgB01_g296_t08	0.999
AgB01_g296_t09	0.999
AgB01_g306_t05	0.999
AgB01_g309_t02	0.999
AgB01_g309_t03	0.999
AgB01_g317_t02	0.999
AgB01_g325_t02	0.999
AgB01_g325_t03	0.999
AgB01_g339_t04	0.999
AgB01_g340_t01	0.999
AgB01_g344_t02	0.999
AgB01_g378_t01	0.999
AgB01_g378_t04	0.999
AgB01_g423_t04	0.999
AgB01_g446_t01	0.999
AgB01_g446_t02	0.999
AgB01_g446_t03	0.999
AgB01_g446_t04	0.999
AgB01_g446_t05	0.999
AgB01_g446_t06	0.999
AgB01_g451_t02	0.999
AgB01_g451_t03	0.999
AgB01_g452_t04	0.999
AgB01_g452_t05	0.999
AgB01_g481_t04	0.999
AgB01_g484_t02	0.999
AgB01_g500_t02	0.999
AgB01_g501_t03	0.999
AgB01_g515_t16	0.999
AgB01_g515_t17	0.999
AgB01_g517_t05	0.999
AgB01_g536_t03	0.999
AgB01_g536_t04	0.999
AgB01_g536_t05	0.999
AgB01_g536_t08	0.999
AgB01_g540_t01	0.999
AgB01_g541_t01	0.999
AgB01_g541_t02	0.999
AgB01_g546_t01	0.999
AgB01_g554_t01	0.999
AgB01_g556_t06	0.999
AgB01_g577_t05	0.999
AgB01_g593_t02	0.999
AgB01_g605_t04	0.999
AgB01_g607_t01	0.999
AgB01_g607_t02	0.999
AgB01_g607_t03	0.999
AgB01_g624_t01	0.999
AgB01_g646_t06	0.999
AgB01_g646_t07	0.999
AgB01_g671_t07	0.999
AgB01_g730_t01	0.999
AgB01_g746_t03	0.999
AgB01_g776_t01	0.999
AgB01_g776_t02	0.999
AgB01_g780_t01	0.999
AgB01_g780_t02	0.999
AgB01_g780_t03	0.999
AgB01_g780_t04	0.999
AgB01_g781_t02	0.999
AgB01_g783_t01	0.999
AgB01_g783_t05	0.999
AgB01_g790_t01	0.999
AgB01_g790_t02	0.999
AgB01_g790_t03	0.999
AgB01_g790_t08	0.999
AgB01_g790_t09	0.999
AgB01_g790_t10	0.999
AgB01_g790_t11	0.999
AgB01_g806_t01	0.999
AgB01_g819_t06	0.999
AgB01_g827_t02	0.999
AgB01_g834_t02	0.999
AgB01_g834_t03	0.999
AgB01_g834_t04	0.999
AgB01_g834_t05	0.999
AgB02_g024_t01	0.999
AgB02_g024_t02	0.999
AgB02_g024_t04	0.999
AgB02_g051_t02	0.999
AgB02_g051_t04	0.999
AgB02_g051_t06	0.999
AgB02_g066_t01	0.999
AgB02_g066_t02	0.999
AgB02_g066_t04	0.999
AgB02_g080_t02	0.999
AgB02_g080_t03	0.999
AgB02_g080_t04	0.999
AgB02_g080_t05	0.999
AgB02_g080_t08	0.999
AgB02_g090_t01	0.999
AgB02_g090_t02	0.999
AgB02_g090_t03	0.999
AgB02_g090_t04	0.999
AgB02_g096_t01	0.999
AgB02_g099_t01	0.999
AgB02_g102_t01	0.999
AgB02_g102_t02	0.999
AgB02_g102_t03	0.999
AgB02_g102_t04	0.999
AgB02_g102_t05	0.999
AgB02_g109_t03	0.999
AgB02_g109_t04	0.999
AgB02_g135_t02	0.999
AgB02_g140_t01	0.999
AgB02_g140_t03	0.999
AgB02_g155_t08	0.999
AgB02_g159_t05	0.999
AgB02_g161_t01	0.999
AgB02_g163_t04	0.999
AgB02_g163_t06	0.999
AgB02_g175_t02	0.999
AgB02_g192_t05	0.999
AgB02_g200_t01	0.999
AgB02_g217_t04	0.999
AgB02_g217_t05	0.999
AgB02_g219_t01	0.999
AgB02_g219_t04	0.999
AgB02_g219_t05	0.999
AgB02_g221_t01	0.999
AgB02_g228_t03	0.999
AgB02_g237_t03	0.999
AgB02_g244_t13	0.999
AgB02_g255_t01	0.999
AgB02_g255_t04	0.999
AgB02_g260_t01	0.999
AgB02_g266_t07	0.999
AgB02_g267_t05	0.999
AgB02_g267_t06	0.999
AgB02_g291_t01	0.999
AgB02_g291_t02	0.999
AgB02_g306_t01	0.999
AgB02_g321_t04	0.999
AgB02_g325_t10	0.999
AgB02_g328_t04	0.999
AgB02_g328_t06	0.999
AgB02_g328_t07	0.999
AgB02_g340_t04	0.999
AgB02_g343_t01	0.999
AgB02_g343_t02	0.999
AgB02_g343_t03	0.999
AgB02_g351_t02	0.999
AgB02_g355_t01	0.999
AgB02_g369_t01	0.999
AgB02_g400_t03	0.999
AgB02_g408_t01	0.999
AgB02_g408_t02	0.999
AgB02_g408_t03	0.999
AgB02_g450_t03	0.999
AgB02_g512_t01	0.999
AgB02_g512_t02	0.999
AgB02_g516_t02	0.999
AgB02_g522_t01	0.999
AgB02_g525_t05	0.999
AgB02_g533_t08	0.999
AgB03_g022_t02	0.999
AgB03_g022_t03	0.999
AgB03_g047_t01	0.999
AgB03_g047_t04	0.999
AgB03_g062_t02	0.999
AgB03_g072_t01	0.999
AgB03_g072_t02	0.999
AgB03_g097_t04	0.999
AgB03_g099_t01	0.999
AgB03_g099_t02	0.999
AgB03_g099_t03	0.999
AgB03_g108_t05	0.999
AgB03_g112_t01	0.999
AgB03_g118_t06	0.999
AgB03_g131_t01	0.999
AgB03_g131_t02	0.999
AgB03_g131_t03	0.999
AgB03_g131_t04	0.999
AgB03_g131_t05	0.999
AgB03_g131_t06	0.999
AgB03_g131_t07	0.999
AgB03_g131_t08	0.999
AgB03_g131_t09	0.999
AgB03_g131_t10	0.999
AgB03_g131_t11	0.999
AgB03_g145_t01	0.999
AgB03_g145_t02	0.999
AgB03_g145_t03	0.999
AgB03_g151_t01	0.999
AgB03_g153_t01	0.999
AgB03_g153_t02	0.999
AgB03_g153_t03	0.999
AgB03_g153_t04	0.999
AgB03_g153_t05	0.999
AgB03_g153_t06	0.999
AgB03_g165_t01	0.999
AgB03_g165_t02	0.999
AgB03_g165_t04	0.999
AgB03_g165_t05	0.999
AgB03_g176_t02	0.999
AgB03_g193_t03	0.999
AgB03_g273_t01	0.999
AgB03_g289_t01	0.999
AgB03_g322_t01	0.999
AgB03_g328_t06	0.999
AgB03_g329_t04	0.999
AgB03_g329_t05	0.999
AgB03_g330_t01	0.999
AgB03_g330_t02	0.999
AgB03_g330_t03	0.999
AgB03_g330_t04	0.999
AgB03_g330_t05	0.999
AgB03_g339_t09	0.999
AgB03_g356_t01	0.999
AgB03_g357_t01	0.999
AgB03_g376_t01	0.999
AgB03_g379_t01	0.999
AgB03_g393_t04	0.999
AgB03_g393_t05	0.999
AgB03_g394_t01	0.999
AgB03_g394_t02	0.999
AgB03_g394_t03	0.999
AgB03_g394_t04	0.999
AgB03_g394_t05	0.999
AgB03_g425_t01	0.999
AgB03_g425_t03	0.999
AgB03_g425_t05	0.999
AgB03_g441_t02	0.999
AgB03_g441_t04	0.999
AgB03_g463_t02	0.999
AgB03_g472_t01	0.999
AgB03_g483_t02	0.999
AgB03_g483_t03	0.999
AgB03_g502_t02	0.999
AgB03_g505_t03	0.999
AgB03_g505_t04	0.999
AgB04_g005_t01	0.999
AgB04_g038_t03	0.999
AgB04_g051_t09	0.999
AgB04_g054_t03	0.999
AgB04_g062_t08	0.999
AgB04_g062_t11	0.999
AgB04_g062_t13	0.999
AgB04_g092_t02	0.999
AgB04_g096_t03	0.999
AgB04_g114_t06	0.999
AgB04_g114_t10	0.999
AgB04_g117_t02	0.999
AgB04_g136_t01	0.999
AgB04_g148_t01	0.999
AgB04_g159_t04	0.999
AgB04_g161_t01	0.999
AgB04_g161_t03	0.999
AgB04_g161_t04	0.999
AgB04_g161_t05	0.999
AgB04_g164_t01	0.999
AgB04_g164_t02	0.999
AgB04_g164_t04	0.999
AgB04_g164_t05	0.999
AgB04_g164_t06	0.999
AgB04_g164_t07	0.999
AgB04_g164_t08	0.999
AgB04_g164_t09	0.999
AgB04_g207_t02	0.999
AgB04_g207_t03	0.999
AgB04_g209_t02	0.999
AgB04_g209_t06	0.999
AgB04_g215_t01	0.999
AgB04_g215_t02	0.999
AgB04_g217_t02	0.999
AgB04_g244_t02	0.999
AgB04_g244_t04	0.999
AgB04_g247_t01	0.999
AgB04_g247_t02	0.999
AgB04_g247_t03	0.999
AgB04_g289_t01	0.999
AgB04_g289_t02	0.999
AgB04_g289_t03	0.999
AgB04_g290_t04	0.999
AgB04_g339_t01	0.999
AgB04_g348_t02	0.999
AgB04_g355_t01	0.999
AgB04_g363_t01	0.999
AgB04_g367_t01	0.999
AgB04_g387_t01	0.999
AgB04_g387_t02	0.999
AgB04_g392_t01	0.999
AgB04_g399_t01	0.999
AgB04_g399_t02	0.999
AgB04_g405_t05	0.999
AgB04_g405_t10	0.999
AgB04_g412_t06	0.999
AgB04_g433_t01	0.999
AgB05_g002_t01	0.999
AgB05_g003_t01	0.999
AgB05_g010_t02	0.999
[truncated: 54,888 more rows]

## Sheet: A. lumbricoides PRJEB4950
Protein_ID	Vacceed Score
ALUE_0000558601-mRNA-1	1
ALUE_0001618801-mRNA-1	1
ALUE_0000393201-mRNA-1	1
ALUE_0001969201-mRNA-1	1
ALUE_0000762701-mRNA-1	1
ALUE_0001249801-mRNA-1	1
ALUE_0001933801-mRNA-1	1
ALUE_0000642301-mRNA-1	1
ALUE_0001082101-mRNA-1	1
ALUE_0000813401-mRNA-1	1
ALUE_0000910601-mRNA-1	1
ALUE_0000391901-mRNA-1	1
ALUE_0001013801-mRNA-1	1
ALUE_0000665301-mRNA-1	1
ALUE_0000611501-mRNA-1	1
ALUE_0000112901-mRNA-1	1
ALUE_0002285601-mRNA-1	1
ALUE_0001463701-mRNA-1	1
ALUE_0001888001-mRNA-1	1
ALUE_0000876001-mRNA-1	1
ALUE_0000454101-mRNA-1	1
ALUE_0000404401-mRNA-1	1
ALUE_0000637501-mRNA-1	1
ALUE_0001308001-mRNA-1	1
ALUE_0002044101-mRNA-1	1
ALUE_0001777201-mRNA-1	1
ALUE_0000909701-mRNA-1	1
ALUE_0001716101-mRNA-1	1
ALUE_0001427301-mRNA-1	1
ALUE_0000314201-mRNA-1	1
ALUE_0000153601-mRNA-1	1
ALUE_0001896001-mRNA-1	1
ALUE_0000385301-mRNA-1	1
ALUE_0001124001-mRNA-1	1
ALUE_0001194401-mRNA-1	1
ALUE_0001728301-mRNA-1	1
ALUE_0000389001-mRNA-1	1
ALUE_0000436701-mRNA-1	1
ALUE_0000390501-mRNA-1	1
ALUE_0001412601-mRNA-1	1
ALUE_0002010901-mRNA-1	1
ALUE_0000837601-mRNA-1	1
ALUE_0001635001-mRNA-1	1
ALUE_0001433201-mRNA-1	1
ALUE_0001914601-mRNA-1	1
ALUE_0001794201-mRNA-1	1
ALUE_0000755101-mRNA-1	1
ALUE_0002276001-mRNA-1	1
ALUE_0000436601-mRNA-1	1
ALUE_0002048201-mRNA-1	1
ALUE_0000324601-mRNA-1	1
ALUE_0001668501-mRNA-1	1
ALUE_0001596501-mRNA-1	1
ALUE_0000589101-mRNA-1	1
ALUE_0002179501-mRNA-1	1
ALUE_0000715701-mRNA-1	1
ALUE_0001072601-mRNA-1	1
ALUE_0001335801-mRNA-1	1
ALUE_0001276601-mRNA-1	1
ALUE_0000720901-mRNA-1	1
ALUE_0001000101-mRNA-1	1
ALUE_0000997801-mRNA-1	1
ALUE_0001320601-mRNA-1	1
ALUE_0002264501-mRNA-1	1
ALUE_0002309801-mRNA-1	1
ALUE_0001328901-mRNA-1	1
ALUE_0002302601-mRNA-1	1
ALUE_0000056501-mRNA-1	1
ALUE_0000371701-mRNA-1	1
ALUE_0000980901-mRNA-1	1
ALUE_0000481001-mRNA-1	1
ALUE_0001087001-mRNA-1	1
ALUE_0001223901-mRNA-1	1
ALUE_0001121301-mRNA-1	1
ALUE_0001132301-mRNA-1	1
ALUE_0000277301-mRNA-1	1
ALUE_0000469401-mRNA-1	1
ALUE_0001355101-mRNA-1	1
ALUE_0001939401-mRNA-1	1
ALUE_0000514601-mRNA-1	1
ALUE_0001274301-mRNA-1	1
ALUE_0000881801-mRNA-1	1
ALUE_0000837701-mRNA-1	1
ALUE_0000560701-mRNA-1	1
ALUE_0000093001-mRNA-1	1
ALUE_0002232401-mRNA-1	1
ALUE_0001529001-mRNA-1	1
ALUE_0001137601-mRNA-1	1
ALUE_0001790901-mRNA-1	1
ALUE_0000120801-mRNA-1	1
ALUE_0001398601-mRNA-1	1
ALUE_0000591201-mRNA-1	1
ALUE_0002313301-mRNA-1	1
ALUE_0001222201-mRNA-1	1
ALUE_0001456801-mRNA-1	1
ALUE_0001401601-mRNA-1	1
ALUE_0001245201-mRNA-1	1
ALUE_0001551501-mRNA-1	1
ALUE_0001056201-mRNA-1	1
ALUE_0000365001-mRNA-1	1
ALUE_0001274901-mRNA-1	1
ALUE_0001895901-mRNA-1	1
ALUE_0000583001-mRNA-1	1
ALUE_0001028801-mRNA-1	1
ALUE_0001567401-mRNA-1	1
ALUE_0000637701-mRNA-1	1
ALUE_0000039501-mRNA-1	1
ALUE_0000657001-mRNA-1	1
ALUE_0000650601-mRNA-1	1
ALUE_0001171701-mRNA-1	1
ALUE_0001875101-mRNA-1	1
ALUE_0002243701-mRNA-1	1
ALUE_0001946201-mRNA-1	1
ALUE_0001915301-mRNA-1	1
ALUE_0001445501-mRNA-1	1
ALUE_0000506301-mRNA-1	1
ALUE_0002035901-mRNA-1	1
ALUE_0001606201-mRNA-1	1
ALUE_0000770501-mRNA-1	1
ALUE_0001650101-mRNA-1	1
ALUE_0002228401-mRNA-1	1
ALUE_0002248101-mRNA-1	1
ALUE_0001767201-mRNA-1	1
ALUE_0001318901-mRNA-1	1
ALUE_0000602001-mRNA-1	1
ALUE_0001844301-mRNA-1	1
ALUE_0002205101-mRNA-1	1
ALUE_0001388201-mRNA-1	1
ALUE_0001534301-mRNA-1	1
ALUE_0000674801-mRNA-1	1
ALUE_0000549201-mRNA-1	1
ALUE_0000841701-mRNA-1	1
ALUE_0000300501-mRNA-1	1
ALUE_0000801601-mRNA-1	1
ALUE_0000716301-mRNA-1	1
ALUE_0000617401-mRNA-1	1
ALUE_0000886201-mRNA-1	1
ALUE_0000378601-mRNA-1	1
ALUE_0000995901-mRNA-1	1
ALUE_0000300301-mRNA-1	1
ALUE_0001012301-mRNA-1	1
ALUE_0000815101-mRNA-1	1
ALUE_0000907601-mRNA-1	1
ALUE_0000494501-mRNA-1	1
ALUE_0001704801-mRNA-1	1
ALUE_0001519801-mRNA-1	1
ALUE_0001774801-mRNA-1	1
ALUE_0001356701-mRNA-1	1
ALUE_0001059301-mRNA-1	1
ALUE_0000426201-mRNA-1	1
ALUE_0000355801-mRNA-1	1
ALUE_0000389501-mRNA-1	1
ALUE_0000765101-mRNA-1	1
ALUE_0000384801-mRNA-1	1
ALUE_0001284501-mRNA-1	1
ALUE_0000860301-mRNA-1	1
ALUE_0000678101-mRNA-1	1
ALUE_0000579401-mRNA-1	1
ALUE_0002034501-mRNA-1	1
ALUE_0002028401-mRNA-1	1
ALUE_0000870001-mRNA-1	1
ALUE_0000287801-mRNA-1	1
ALUE_0000528101-mRNA-1	1
ALUE_0000390301-mRNA-1	1
ALUE_0000641901-mRNA-1	1
ALUE_0000752201-mRNA-1	1
ALUE_0001719801-mRNA-1	1
ALUE_0000905401-mRNA-1	1
ALUE_0002071701-mRNA-1	1
ALUE_0001585801-mRNA-1	1
ALUE_0001133701-mRNA-1	1
ALUE_0001686601-mRNA-1	1
ALUE_0000961301-mRNA-1	1
ALUE_0001307701-mRNA-1	1
ALUE_0000645901-mRNA-1	1
ALUE_0000594201-mRNA-1	1
ALUE_0000884601-mRNA-1	1
ALUE_0000628701-mRNA-1	1
ALUE_0001575301-mRNA-1	1
ALUE_0001219901-mRNA-1	1
ALUE_0001310701-mRNA-1	1
ALUE_0000604701-mRNA-1	1
ALUE_0002131701-mRNA-1	1
ALUE_0001699901-mRNA-1	1
ALUE_0000808901-mRNA-1	1
ALUE_0000708401-mRNA-1	1
ALUE_0002165701-mRNA-1	1
ALUE_0001444401-mRNA-1	1
ALUE_0001302601-mRNA-1	1
ALUE_0001400201-mRNA-1	1
ALUE_0000619701-mRNA-1	1
ALUE_0001993101-mRNA-1	1
ALUE_0001843901-mRNA-1	1
ALUE_0001343401-mRNA-1	1
ALUE_0000503801-mRNA-1	1
ALUE_0002253401-mRNA-1	1
ALUE_0000321201-mRNA-1	1
ALUE_0000683801-mRNA-1	1
ALUE_0001709501-mRNA-1	1
ALUE_0001848601-mRNA-1	1
ALUE_0000689101-mRNA-1	1
ALUE_0000958901-mRNA-1	1
ALUE_0001961801-mRNA-1	1
ALUE_0000867001-mRNA-1	1
ALUE_0000518301-mRNA-1	1
ALUE_0000291101-mRNA-1	1
ALUE_0002242801-mRNA-1	1
ALUE_0000891801-mRNA-1	1
ALUE_0001451901-mRNA-1	1
ALUE_0001235701-mRNA-1	1
ALUE_0000742701-mRNA-1	1
ALUE_0000552001-mRNA-1	1
ALUE_0001309101-mRNA-1	1
ALUE_0000417101-mRNA-1	1
ALUE_0001735801-mRNA-1	1
ALUE_0002003201-mRNA-1	1
ALUE_0000493901-mRNA-1	1
ALUE_0000841001-mRNA-1	1
ALUE_0000786101-mRNA-1	1
ALUE_0001891801-mRNA-1	1
ALUE_0000857201-mRNA-1	1
ALUE_0001253701-mRNA-1	1
ALUE_0000624901-mRNA-1	1
ALUE_0001227001-mRNA-1	1
ALUE_0000571201-mRNA-1	1
ALUE_0002025901-mRNA-1	1
ALUE_0001979401-mRNA-1	1
ALUE_0000763001-mRNA-1	1
ALUE_0001522501-mRNA-1	1
ALUE_0002260701-mRNA-1	1
ALUE_0000734501-mRNA-1	1
ALUE_0000507301-mRNA-1	1
ALUE_0000340701-mRNA-1	1
ALUE_0001745001-mRNA-1	1
ALUE_0000892901-mRNA-1	1
ALUE_0000533201-mRNA-1	1
ALUE_0002188301-mRNA-1	1
ALUE_0000015801-mRNA-1	1
ALUE_0000340801-mRNA-1	1
ALUE_0001159901-mRNA-1	1
ALUE_0001998701-mRNA-1	1
ALUE_0000318601-mRNA-1	1
ALUE_0000014301-mRNA-1	1
ALUE_0000613701-mRNA-1	1
ALUE_0001684701-mRNA-1	1
ALUE_0000658001-mRNA-1	1
ALUE_0000988001-mRNA-1	1
ALUE_0000368301-mRNA-1	1
ALUE_0001804301-mRNA-1	1
ALUE_0000730301-mRNA-1	1
ALUE_0000851501-mRNA-1	1
ALUE_0000717601-mRNA-1	1
ALUE_0000406601-mRNA-1	1
ALUE_0000631501-mRNA-1	1
ALUE_0000015301-mRNA-1	1
ALUE_0001005201-mRNA-1	1
ALUE_0000577301-mRNA-1	1
ALUE_0000910701-mRNA-1	1
ALUE_0001705801-mRNA-1	1
ALUE_0002140501-mRNA-1	1
ALUE_0000283501-mRNA-1	1
ALUE_0000840701-mRNA-1	1
ALUE_0001533301-mRNA-1	1
ALUE_0000412301-mRNA-1	1
ALUE_0001758801-mRNA-1	1
ALUE_0000028001-mRNA-1	1
ALUE_0001136301-mRNA-1	1
ALUE_0001267801-mRNA-1	1
ALUE_0000779301-mRNA-1	1
ALUE_0001181701-mRNA-1	1
ALUE_0000375301-mRNA-1	1
ALUE_0001650301-mRNA-1	1
ALUE_0000460901-mRNA-1	1
ALUE_0000583301-mRNA-1	1
ALUE_0001715901-mRNA-1	1
ALUE_0001569101-mRNA-1	1
ALUE_0000298601-mRNA-1	1
ALUE_0000548601-mRNA-1	1
ALUE_0002070701-mRNA-1	1
ALUE_0000534701-mRNA-1	1
ALUE_0001697701-mRNA-1	1
ALUE_0001950701-mRNA-1	0.999
ALUE_0001579901-mRNA-1	0.999
ALUE_0000908601-mRNA-1	0.999
ALUE_0001711001-mRNA-1	0.999
ALUE_0001425401-mRNA-1	0.999
ALUE_0000476001-mRNA-1	0.999
ALUE_0002243601-mRNA-1	0.999
ALUE_0001125901-mRNA-1	0.999
ALUE_0001599801-mRNA-1	0.999
ALUE_0000715601-mRNA-1	0.999
ALUE_0001166301-mRNA-1	0.999
ALUE_0001311401-mRNA-1	0.999
ALUE_0001875601-mRNA-1	0.999
ALUE_0002256801-mRNA-1	0.999
ALUE_0000350901-mRNA-1	0.999
ALUE_0001657601-mRNA-1	0.999
ALUE_0002053701-mRNA-1	0.999
ALUE_0001850601-mRNA-1	0.999
ALUE_0000975301-mRNA-1	0.999
ALUE_0000725401-mRNA-1	0.999
ALUE_0001393701-mRNA-1	0.999
ALUE_0000734201-mRNA-1	0.999
ALUE_0000986901-mRNA-1	0.999
ALUE_0000641801-mRNA-1	0.999
ALUE_0001190801-mRNA-1	0.999
ALUE_0000791401-mRNA-1	0.999
ALUE_0001718401-mRNA-1	0.999
ALUE_0000866901-mRNA-1	0.999
ALUE_0001714201-mRNA-1	0.999
ALUE_0000900601-mRNA-1	0.999
ALUE_0000695201-mRNA-1	0.999
ALUE_0001365301-mRNA-1	0.999
ALUE_0001504701-mRNA-1	0.999
ALUE_0001031801-mRNA-1	0.999
ALUE_0001490501-mRNA-1	0.999
ALUE_0001674601-mRNA-1	0.999
ALUE_0000468701-mRNA-1	0.999
ALUE_0001349901-mRNA-1	0.999
ALUE_0000906901-mRNA-1	0.999
ALUE_0000953301-mRNA-1	0.999
ALUE_0000584301-mRNA-1	0.999
ALUE_0000276501-mRNA-1	0.999
ALUE_0001362201-mRNA-1	0.999
ALUE_0000361501-mRNA-1	0.999
ALUE_0000621301-mRNA-1	0.999
ALUE_0001344301-mRNA-1	0.999
ALUE_0001933201-mRNA-1	0.999
ALUE_0001484001-mRNA-1	0.999
ALUE_0001055501-mRNA-1	0.999
ALUE_0001582501-mRNA-1	0.999
ALUE_0000944101-mRNA-1	0.999
ALUE_0001575101-mRNA-1	0.999
ALUE_0001103801-mRNA-1	0.999
ALUE_0000612801-mRNA-1	0.999
ALUE_0001256701-mRNA-1	0.999
ALUE_0002130801-mRNA-1	0.999
ALUE_0000349301-mRNA-1	0.999
ALUE_0000422901-mRNA-1	0.999
ALUE_0001497301-mRNA-1	0.999
ALUE_0001271201-mRNA-1	0.999
ALUE_0001121901-mRNA-1	0.999
ALUE_0000586301-mRNA-1	0.999
ALUE_0001638801-mRNA-1	0.999
ALUE_0000848301-mRNA-1	0.999
ALUE_0000308701-mRNA-1	0.999
ALUE_0001798201-mRNA-1	0.999
ALUE_0002032501-mRNA-1	0.999
ALUE_0001954301-mRNA-1	0.999
ALUE_0001977101-mRNA-1	0.999
ALUE_0000715001-mRNA-1	0.999
ALUE_0000519801-mRNA-1	0.999
ALUE_0000837901-mRNA-1	0.999
ALUE_0001180801-mRNA-1	0.999
ALUE_0001086601-mRNA-1	0.999
ALUE_0000987701-mRNA-1	0.999
ALUE_0000298101-mRNA-1	0.999
ALUE_0001213101-mRNA-1	0.999
ALUE_0001360901-mRNA-1	0.999
ALUE_0001620301-mRNA-1	0.999
ALUE_0000873501-mRNA-1	0.999
ALUE_0000291801-mRNA-1	0.999
ALUE_0001279401-mRNA-1	0.999
ALUE_0000090401-mRNA-1	0.999
ALUE_0001818601-mRNA-1	0.999
ALUE_0000864301-mRNA-1	0.999
ALUE_0001484401-mRNA-1	0.999
ALUE_0000309301-mRNA-1	0.999
ALUE_0001792101-mRNA-1	0.999
ALUE_0000339001-mRNA-1	0.999
ALUE_0000283101-mRNA-1	0.999
ALUE_0002193501-mRNA-1	0.999
ALUE_0001365401-mRNA-1	0.999
ALUE_0000442901-mRNA-1	0.999
ALUE_0000351301-mRNA-1	0.999
ALUE_0000326601-mRNA-1	0.999
ALUE_0000932401-mRNA-1	0.999
ALUE_0002153901-mRNA-1	0.999
ALUE_0000298701-mRNA-1	0.999
ALUE_0001537201-mRNA-1	0.999
ALUE_0000583201-mRNA-1	0.999
ALUE_0001161701-mRNA-1	0.999
ALUE_0000534201-mRNA-1	0.999
ALUE_0001123601-mRNA-1	0.999
ALUE_0002119201-mRNA-1	0.999
ALUE_0001519601-mRNA-1	0.999
ALUE_0001458001-mRNA-1	0.999
ALUE_0001338001-mRNA-1	0.999
ALUE_0000405601-mRNA-1	0.999
ALUE_0000884401-mRNA-1	0.999
ALUE_0001976801-mRNA-1	0.999
ALUE_0000616301-mRNA-1	0.999
ALUE_0000650301-mRNA-1	0.999
ALUE_0000865201-mRNA-1	0.999
ALUE_0001350801-mRNA-1	0.999
ALUE_0000667501-mRNA-1	0.999
ALUE_0000484701-mRNA-1	0.999
ALUE_0001409801-mRNA-1	0.999
ALUE_0001794701-mRNA-1	0.999
ALUE_0001954801-mRNA-1	0.999
ALUE_0000642101-mRNA-1	0.999
ALUE_0000366601-mRNA-1	0.999
ALUE_0001386701-mRNA-1	0.999
ALUE_0001484501-mRNA-1	0.999
ALUE_0000575301-mRNA-1	0.999
ALUE_0000596301-mRNA-1	0.999
ALUE_0000919501-mRNA-1	0.999
ALUE_0000679001-mRNA-1	0.999
ALUE_0000377201-mRNA-1	0.999
ALUE_0002203401-mRNA-1	0.999
ALUE_0001460101-mRNA-1	0.999
ALUE_0002239001-mRNA-1	0.999
ALUE_0001106801-mRNA-1	0.999
ALUE_0001743601-mRNA-1	0.999
ALUE_0000343201-mRNA-1	0.999
ALUE_0001209001-mRNA-1	0.999
ALUE_0001937601-mRNA-1	0.999
ALUE_0000421901-mRNA-1	0.999
ALUE_0002027001-mRNA-1	0.999
ALUE_0000647801-mRNA-1	0.999
ALUE_0000034901-mRNA-1	0.999
ALUE_0002180801-mRNA-1	0.999
ALUE_0000838901-mRNA-1	0.999
ALUE_0001385701-mRNA-1	0.999
ALUE_0002192401-mRNA-1	0.999
ALUE_0000484501-mRNA-1	0.999
ALUE_0001373401-mRNA-1	0.999
ALUE_0002015501-mRNA-1	0.999
ALUE_0000379901-mRNA-1	0.999
ALUE_0000325201-mRNA-1	0.999
ALUE_0000507401-mRNA-1	0.999
ALUE_0000995401-mRNA-1	0.999
ALUE_0001378501-mRNA-1	0.999
ALUE_0000547101-mRNA-1	0.999
ALUE_0002015001-mRNA-1	0.999
ALUE_0000776401-mRNA-1	0.999
ALUE_0002072101-mRNA-1	0.999
ALUE_0000019801-mRNA-1	0.999
ALUE_0001595801-mRNA-1	0.999
ALUE_0001095301-mRNA-1	0.999
ALUE_0000429501-mRNA-1	0.999
ALUE_0000275901-mRNA-1	0.999
ALUE_0002163301-mRNA-1	0.999
ALUE_0000706101-mRNA-1	0.999
ALUE_0002011101-mRNA-1	0.999
ALUE_0000096401-mRNA-1	0.999
ALUE_0000336601-mRNA-1	0.999
ALUE_0000907001-mRNA-1	0.999
ALUE_0000981501-mRNA-1	0.999
ALUE_0000536501-mRNA-1	0.999
ALUE_0001947401-mRNA-1	0.999
ALUE_0001628501-mRNA-1	0.999
ALUE_0001734601-mRNA-1	0.999
ALUE_0001640901-mRNA-1	0.999
ALUE_0000426101-mRNA-1	0.999
ALUE_0000746801-mRNA-1	0.999
ALUE_0001733701-mRNA-1	0.999
ALUE_0001622901-mRNA-1	0.999
ALUE_0001751601-mRNA-1	0.999
ALUE_0001841001-mRNA-1	0.999
ALUE_0001115401-mRNA-1	0.999
ALUE_0000960101-mRNA-1	0.999
ALUE_0001148801-mRNA-1	0.999
ALUE_0001027301-mRNA-1	0.999
ALUE_0001148401-mRNA-1	0.999
ALUE_0000382801-mRNA-1	0.999
ALUE_0000570801-mRNA-1	0.999
ALUE_0001593101-mRNA-1	0.999
ALUE_0001385901-mRNA-1	0.999
ALUE_0000501801-mRNA-1	0.999
ALUE_0000094401-mRNA-1	0.999
ALUE_0001383101-mRNA-1	0.999
ALUE_0000548701-mRNA-1	0.999
ALUE_0001893801-mRNA-1	0.999
ALUE_0000826001-mRNA-1	0.999
ALUE_0000607501-mRNA-1	0.999
ALUE_0000021301-mRNA-1	0.999
ALUE_0000582701-mRNA-1	0.999
ALUE_0001544901-mRNA-1	0.999
ALUE_0000950101-mRNA-1	0.999
ALUE_0000274701-mRNA-1	0.999
ALUE_0001330601-mRNA-1	0.999
ALUE_0001532401-mRNA-1	0.999
ALUE_0000412601-mRNA-1	0.999
ALUE_0001122101-mRNA-1	0.999
ALUE_0001125301-mRNA-1	0.999
ALUE_0000305101-mRNA-1	0.999
ALUE_0001177001-mRNA-1	0.999
ALUE_0001208301-mRNA-1	0.999
ALUE_0000122501-mRNA-1	0.999
ALUE_0001140301-mRNA-1	0.999
ALUE_0001181901-mRNA-1	0.999
ALUE_0001314301-mRNA-1	0.999
ALUE_0000456301-mRNA-1	0.999
ALUE_0001840401-mRNA-1	0.999
ALUE_0001093501-mRNA-1	0.999
ALUE_0001211301-mRNA-1	0.999
ALUE_0001445201-mRNA-1	0.999
ALUE_0002309301-mRNA-1	0.999
ALUE_0000692701-mRNA-1	0.999
ALUE_0001533901-mRNA-1	0.999
ALUE_0000680101-mRNA-1	0.999
ALUE_0001977401-mRNA-1	0.999
ALUE_0000294801-mRNA-1	0.999
ALUE_0000571701-mRNA-1	0.999
ALUE_0002252401-mRNA-1	0.999
ALUE_0000717701-mRNA-1	0.999
ALUE_0002083901-mRNA-1	0.999
ALUE_0000272801-mRNA-1	0.999
ALUE_0000164601-mRNA-1	0.999
ALUE_0000978801-mRNA-1	0.999
ALUE_0000615501-mRNA-1	0.999
ALUE_0000929101-mRNA-1	0.999
ALUE_0001501501-mRNA-1	0.999
ALUE_0001209601-mRNA-1	0.999
ALUE_0002019501-mRNA-1	0.999
ALUE_0001560601-mRNA-1	0.999
ALUE_0002161601-mRNA-1	0.999
ALUE_0000346201-mRNA-1	0.999
ALUE_0001326901-mRNA-1	0.999
ALUE_0001324001-mRNA-1	0.999
ALUE_0000838601-mRNA-1	0.999
ALUE_0000796001-mRNA-1	0.999
ALUE_0000352301-mRNA-1	0.999
ALUE_0000661501-mRNA-1	0.999
ALUE_0001820201-mRNA-1	0.999
ALUE_0000639401-mRNA-1	0.999
ALUE_0000919401-mRNA-1	0.999
ALUE_0001354701-mRNA-1	0.999
ALUE_0000289701-mRNA-1	0.999
ALUE_0001757901-mRNA-1	0.999
ALUE_0001141901-mRNA-1	0.999
ALUE_0002330601-mRNA-1	0.999
ALUE_0000615001-mRNA-1	0.999
ALUE_0001518801-mRNA-1	0.999
ALUE_0001591601-mRNA-1	0.999
ALUE_0001750801-mRNA-1	0.999
ALUE_0000996901-mRNA-1	0.999
ALUE_0001202001-mRNA-1	0.999
ALUE_0001375001-mRNA-1	0.999
ALUE_0002125101-mRNA-1	0.999
ALUE_0001923801-mRNA-1	0.999
ALUE_0001219801-mRNA-1	0.999
ALUE_0001933001-mRNA-1	0.999
ALUE_0000456001-mRNA-1	0.999
ALUE_0000342701-mRNA-1	0.999
ALUE_0000938801-mRNA-1	0.999
ALUE_0001198601-mRNA-1	0.999
ALUE_0001302401-mRNA-1	0.999
ALUE_0000881201-mRNA-1	0.999
ALUE_0000429601-mRNA-1	0.999
ALUE_0002122401-mRNA-1	0.999
ALUE_0001145101-mRNA-1	0.999
ALUE_0001643601-mRNA-1	0.999
ALUE_0000053701-mRNA-1	0.999
ALUE_0001901901-mRNA-1	0.999
ALUE_0000659101-mRNA-1	0.999
ALUE_0001482801-mRNA-1	0.999
ALUE_0000623601-mRNA-1	0.999
ALUE_0002201701-mRNA-1	0.999
ALUE_0002272101-mRNA-1	0.999
ALUE_0000603401-mRNA-1	0.999
ALUE_0001854901-mRNA-1	0.999
ALUE_0001928501-mRNA-1	0.999
ALUE_0000482201-mRNA-1	0.999
ALUE_0000329201-mRNA-1	0.999
ALUE_0000275101-mRNA-1	0.999
ALUE_0000716001-mRNA-1	0.999
ALUE_0001304801-mRNA-1	0.999
ALUE_0001323501-mRNA-1	0.999
ALUE_0000763301-mRNA-1	0.999
ALUE_0000775001-mRNA-1	0.999
ALUE_0000493201-mRNA-1	0.999
ALUE_0001445101-mRNA-1	0.999
ALUE_0001089601-mRNA-1	0.999
ALUE_0000484301-mRNA-1	0.999
ALUE_0000614301-mRNA-1	0.999
ALUE_0001900601-mRNA-1	0.999
ALUE_0002210301-mRNA-1	0.999
ALUE_0001142501-mRNA-1	0.999
ALUE_0001995801-mRNA-1	0.999
ALUE_0000294401-mRNA-1	0.999
ALUE_0001871201-mRNA-1	0.999
ALUE_0000334801-mRNA-1	0.999
ALUE_0001119201-mRNA-1	0.999
ALUE_0001684801-mRNA-1	0.999
ALUE_0001480201-mRNA-1	0.999
ALUE_0000865001-mRNA-1	0.999
ALUE_0000352801-mRNA-1	0.999
ALUE_0001286101-mRNA-1	0.999
ALUE_0001607501-mRNA-1	0.999
ALUE_0000709901-mRNA-1	0.999
ALUE_0001516901-mRNA-1	0.999
ALUE_0001322201-mRNA-1	0.999
ALUE_0000661301-mRNA-1	0.999
ALUE_0001792201-mRNA-1	0.999
ALUE_0001834501-mRNA-1	0.999
ALUE_0001185001-mRNA-1	0.999
ALUE_0001811901-mRNA-1	0.999
ALUE_0001091201-mRNA-1	0.999
ALUE_0002181201-mRNA-1	0.999
ALUE_0000860001-mRNA-1	0.999
ALUE_0000294001-mRNA-1	0.999
ALUE_0000322401-mRNA-1	0.999
ALUE_0000733201-mRNA-1	0.999
ALUE_0000946401-mRNA-1	0.999
ALUE_0002145301-mRNA-1	0.999
ALUE_0002041401-mRNA-1	0.999
ALUE_0001332301-mRNA-1	0.999
ALUE_0001227301-mRNA-1	0.999
ALUE_0001079601-mRNA-1	0.999
ALUE_0001598301-mRNA-1	0.999
ALUE_0000311501-mRNA-1	0.999
ALUE_0001019001-mRNA-1	0.999
ALUE_0001445701-mRNA-1	0.999
ALUE_0001208601-mRNA-1	0.999
ALUE_0000887801-mRNA-1	0.999
ALUE_0000606501-mRNA-1	0.999
ALUE_0000351901-mRNA-1	0.999
ALUE_0000415601-mRNA-1	0.999
ALUE_0000962501-mRNA-1	0.999
ALUE_0002020801-mRNA-1	0.999
ALUE_0000492501-mRNA-1	0.999
ALUE_0001684901-mRNA-1	0.999
ALUE_0000444401-mRNA-1	0.999
ALUE_0002053201-mRNA-1	0.999
ALUE_0001188701-mRNA-1	0.999
ALUE_0000909101-mRNA-1	0.999
ALUE_0000770301-mRNA-1	0.999
ALUE_0000498001-mRNA-1	0.999
ALUE_0001329501-mRNA-1	0.999
ALUE_0002042501-mRNA-1	0.999
ALUE_0000049201-mRNA-1	0.999
ALUE_0001695201-mRNA-1	0.999
ALUE_0000280801-mRNA-1	0.999
ALUE_0000927401-mRNA-1	0.999
ALUE_0000622801-mRNA-1	0.999
ALUE_0000901001-mRNA-1	0.999
ALUE_0001657401-mRNA-1	0.999
ALUE_0002238801-mRNA-1	0.999
ALUE_0000523701-mRNA-1	0.999
ALUE_0001553901-mRNA-1	0.999
ALUE_0001381201-mRNA-1	0.999
ALUE_0001534201-mRNA-1	0.999
ALUE_0000389401-mRNA-1	0.999
ALUE_0001659201-mRNA-1	0.999
ALUE_0001736801-mRNA-1	0.999
ALUE_0000747901-mRNA-1	0.999
ALUE_0001275301-mRNA-1	0.999
ALUE_0000671301-mRNA-1	0.999
ALUE_0000583401-mRNA-1	0.999
ALUE_0001350601-mRNA-1	0.999
ALUE_0001861201-mRNA-1	0.999
ALUE_0002231701-mRNA-1	0.999
ALUE_0000286701-mRNA-1	0.999
ALUE_0001526901-mRNA-1	0.999
ALUE_0001451501-mRNA-1	0.999
ALUE_0000551501-mRNA-1	0.999
ALUE_0001475601-mRNA-1	0.999
ALUE_0000904401-mRNA-1	0.999
ALUE_0000432301-mRNA-1	0.999
ALUE_0001649301-mRNA-1	0.999
ALUE_0001392601-mRNA-1	0.999
ALUE_0002212301-mRNA-1	0.999
ALUE_0000891401-mRNA-1	0.999
ALUE_0000032001-mRNA-1	0.999
ALUE_0002294701-mRNA-1	0.999
ALUE_0000710401-mRNA-1	0.999
ALUE_0001285201-mRNA-1	0.999
ALUE_0000531801-mRNA-1	0.999
ALUE_0001809401-mRNA-1	0.999
ALUE_0000741801-mRNA-1	0.999
ALUE_0001303101-mRNA-1	0.999
ALUE_0000649701-mRNA-1	0.999
ALUE_0002099301-mRNA-1	0.999
ALUE_0000859001-mRNA-1	0.999
ALUE_0001486601-mRNA-1	0.999
ALUE_0001217201-mRNA-1	0.999
ALUE_0000994001-mRNA-1	0.999
ALUE_0000425301-mRNA-1	0.999
ALUE_0001827301-mRNA-1	0.999
ALUE_0001038201-mRNA-1	0.999
ALUE_0001112901-mRNA-1	0.999
ALUE_0000386701-mRNA-1	0.999
ALUE_0000608301-mRNA-1	0.999
ALUE_0001749001-mRNA-1	0.999
ALUE_0000603701-mRNA-1	0.999
ALUE_0000639101-mRNA-1	0.999
ALUE_0001609901-mRNA-1	0.999
ALUE_0001822301-mRNA-1	0.999
ALUE_0001778501-mRNA-1	0.999
ALUE_0000851401-mRNA-1	0.999
ALUE_0001685901-mRNA-1	0.999
ALUE_0000579801-mRNA-1	0.999
ALUE_0001057201-mRNA-1	0.999
ALUE_0001747701-mRNA-1	0.999
ALUE_0001088201-mRNA-1	0.999
ALUE_0001850901-mRNA-1	0.999
ALUE_0000474101-mRNA-1	0.999
ALUE_0000558101-mRNA-1	0.999
ALUE_0001803701-mRNA-1	0.999
ALUE_0000028601-mRNA-1	0.999
ALUE_0000562701-mRNA-1	0.999
ALUE_0002279101-mRNA-1	0.999
ALUE_0001820301-mRNA-1	0.999
ALUE_0001717201-mRNA-1	0.999
ALUE_0001938901-mRNA-1	0.999
ALUE_0000377401-mRNA-1	0.999
ALUE_0001980101-mRNA-1	0.999
ALUE_0001903601-mRNA-1	0.999
ALUE_0002113201-mRNA-1	0.999
ALUE_0001480901-mRNA-1	0.999
ALUE_0000649201-mRNA-1	0.999
ALUE_0001418201-mRNA-1	0.999
ALUE_0001296001-mRNA-1	0.999
ALUE_0000341901-mRNA-1	0.999
ALUE_0000500601-mRNA-1	0.999
ALUE_0000025801-mRNA-1	0.999
ALUE_0000077501-mRNA-1	0.999
ALUE_0000503501-mRNA-1	0.999
ALUE_0000768801-mRNA-1	0.999
ALUE_0000511801-mRNA-1	0.999
ALUE_0001115001-mRNA-1	0.999
ALUE_0001689901-mRNA-1	0.999
ALUE_0001529101-mRNA-1	0.999
ALUE_0000967001-mRNA-1	0.999
ALUE_0001504201-mRNA-1	0.999
ALUE_0001034301-mRNA-1	0.999
ALUE_0001379201-mRNA-1	0.999
ALUE_0001759801-mRNA-1	0.999
ALUE_0000705401-mRNA-1	0.999
ALUE_0000738901-mRNA-1	0.999
ALUE_0001026201-mRNA-1	0.999
ALUE_0001580001-mRNA-1	0.999
ALUE_0001495301-mRNA-1	0.999
ALUE_0001444201-mRNA-1	0.999
ALUE_0001323201-mRNA-1	0.999
ALUE_0001049701-mRNA-1	0.999
ALUE_0000293201-mRNA-1	0.999
ALUE_0000271901-mRNA-1	0.999
ALUE_0000362501-mRNA-1	0.999
ALUE_0001150701-mRNA-1	0.999
ALUE_0001740301-mRNA-1	0.999
ALUE_0001293001-mRNA-1	0.999
ALUE_0001314201-mRNA-1	0.999
ALUE_0000937201-mRNA-1	0.999
ALUE_0000722901-mRNA-1	0.999
ALUE_0002060701-mRNA-1	0.999
ALUE_0001584401-mRNA-1	0.999
ALUE_0001267501-mRNA-1	0.999
ALUE_0000832301-mRNA-1	0.999
ALUE_0002253301-mRNA-1	0.999
ALUE_0000643301-mRNA-1	0.999
ALUE_0000504101-mRNA-1	0.999
ALUE_0002202701-mRNA-1	0.999
ALUE_0001746601-mRNA-1	0.999
ALUE_0002030001-mRNA-1	0.999
ALUE_0000692501-mRNA-1	0.999
ALUE_0001097701-mRNA-1	0.999
ALUE_0001757801-mRNA-1	0.999
ALUE_0001323901-mRNA-1	0.999
ALUE_0001099301-mRNA-1	0.999
ALUE_0000413501-mRNA-1	0.999
ALUE_0000405201-mRNA-1	0.999
ALUE_0001745301-mRNA-1	0.999
ALUE_0001895501-mRNA-1	0.999
ALUE_0002237901-mRNA-1	0.999
ALUE_0000278801-mRNA-1	0.999
ALUE_0000888601-mRNA-1	0.999
ALUE_0001448001-mRNA-1	0.999
ALUE_0001975301-mRNA-1	0.999
ALUE_0001806301-mRNA-1	0.999
ALUE_0001988601-mRNA-1	0.999
ALUE_0001515801-mRNA-1	0.999
ALUE_0000942601-mRNA-1	0.999
ALUE_0000789901-mRNA-1	0.999
ALUE_0001079001-mRNA-1	0.999
ALUE_0000043901-mRNA-1	0.999
ALUE_0000007001-mRNA-1	0.999
ALUE_0001747401-mRNA-1	0.999
ALUE_0001775101-mRNA-1	0.999
ALUE_0001030301-mRNA-1	0.999
ALUE_0000724501-mRNA-1	0.999
ALUE_0000599401-mRNA-1	0.999
ALUE_0000409401-mRNA-1	0.999
ALUE_0001925501-mRNA-1	0.999
ALUE_0000568501-mRNA-1	0.999
ALUE_0000090301-mRNA-1	0.999
ALUE_0001364001-mRNA-1	0.999
ALUE_0000664301-mRNA-1	0.999
ALUE_0000175201-mRNA-1	0.999
ALUE_0001212501-mRNA-1	0.999
ALUE_0000073601-mRNA-1	0.999
ALUE_0002258401-mRNA-1	0.999
ALUE_0001554901-mRNA-1	0.999
ALUE_0001726101-mRNA-1	0.999
ALUE_0000794301-mRNA-1	0.999
ALUE_0000996101-mRNA-1	0.999
ALUE_0001878301-mRNA-1	0.999
ALUE_0000309101-mRNA-1	0.999
ALUE_0001675901-mRNA-1	0.999
ALUE_0000292401-mRNA-1	0.999
ALUE_0001854801-mRNA-1	0.999
ALUE_0001143001-mRNA-1	0.999
ALUE_0000368501-mRNA-1	0.999
ALUE_0000404301-mRNA-1	0.999
ALUE_0000595301-mRNA-1	0.999
ALUE_0000919901-mRNA-1	0.999
ALUE_0000948301-mRNA-1	0.999
ALUE_0001653701-mRNA-1	0.999
ALUE_0000883901-mRNA-1	0.999
ALUE_0001110101-mRNA-1	0.999
ALUE_0000273301-mRNA-1	0.999
ALUE_0001917701-mRNA-1	0.999
ALUE_0001681801-mRNA-1	0.999
ALUE_0001984601-mRNA-1	0.999
ALUE_0001486401-mRNA-1	0.999
ALUE_0001702501-mRNA-1	0.999
ALUE_0001320501-mRNA-1	0.999
ALUE_0002221401-mRNA-1	0.999
ALUE_0002170801-mRNA-1	0.999
ALUE_0002129701-mRNA-1	0.999
ALUE_0000432701-mRNA-1	0.999
ALUE_0001062801-mRNA-1	0.999
ALUE_0001150401-mRNA-1	0.999
ALUE_0001259101-mRNA-1	0.999
ALUE_0000991201-mRNA-1	0.999
ALUE_0002002201-mRNA-1	0.999
ALUE_0000367501-mRNA-1	0.999
ALUE_0000977801-mRNA-1	0.999
ALUE_0002163901-mRNA-1	0.999
ALUE_0001557801-mRNA-1	0.999
ALUE_0000066601-mRNA-1	0.999
ALUE_0001999701-mRNA-1	0.999
ALUE_0001686901-mRNA-1	0.999
ALUE_0001514001-mRNA-1	0.999
ALUE_0001618001-mRNA-1	0.999
ALUE_0002217501-mRNA-1	0.999
ALUE_0000779101-mRNA-1	0.999
ALUE_0001219501-mRNA-1	0.999
ALUE_0000325801-mRNA-1	0.999
ALUE_0001285101-mRNA-1	0.999
ALUE_0000935001-mRNA-1	0.999
ALUE_0002123101-mRNA-1	0.999
ALUE_0001452701-mRNA-1	0.999
ALUE_0000397801-mRNA-1	0.999
ALUE_0001541301-mRNA-1	0.999
ALUE_0000566201-mRNA-1	0.999
ALUE_0000672601-mRNA-1	0.999
ALUE_0000236101-mRNA-1	0.999
ALUE_0001078201-mRNA-1	0.999
ALUE_0002354101-mRNA-1	0.999
ALUE_0001339101-mRNA-1	0.999
ALUE_0001045201-mRNA-1	0.999
ALUE_0000612701-mRNA-1	0.999
ALUE_0001024401-mRNA-1	0.999
ALUE_0000882001-mRNA-1	0.999
ALUE_0001468001-mRNA-1	0.999
ALUE_0000658501-mRNA-1	0.999
ALUE_0001059501-mRNA-1	0.999
ALUE_0001610201-mRNA-1	0.999
ALUE_0001461401-mRNA-1	0.999
ALUE_0001785201-mRNA-1	0.999
ALUE_0001151401-mRNA-1	0.999
ALUE_0001819101-mRNA-1	0.999
ALUE_0001888401-mRNA-1	0.999
ALUE_0002120901-mRNA-1	0.999
ALUE_0001476501-mRNA-1	0.999
ALUE_0000914401-mRNA-1	0.999
ALUE_0000490701-mRNA-1	0.999
ALUE_0001272501-mRNA-1	0.999
ALUE_0000760201-mRNA-1	0.999
ALUE_0001435201-mRNA-1	0.999
ALUE_0000490401-mRNA-1	0.999
ALUE_0000747601-mRNA-1	0.999
ALUE_0001290301-mRNA-1	0.999
ALUE_0000783401-mRNA-1	0.999
ALUE_0000294201-mRNA-1	0.999
ALUE_0000921001-mRNA-1	0.999
ALUE_0000800001-mRNA-1	0.999
ALUE_0000702101-mRNA-1	0.999
ALUE_0001259801-mRNA-1	0.999
ALUE_0000208501-mRNA-1	0.999
ALUE_0000655501-mRNA-1	0.999
ALUE_0000511401-mRNA-1	0.999
ALUE_0001054301-mRNA-1	0.999
ALUE_0001499801-mRNA-1	0.999
ALUE_0000521901-mRNA-1	0.999
ALUE_0000048401-mRNA-1	0.999
ALUE_0000320201-mRNA-1	0.999
ALUE_0000608401-mRNA-1	0.999
ALUE_0000581901-mRNA-1	0.999
ALUE_0001039701-mRNA-1	0.999
ALUE_0000435801-mRNA-1	0.999
ALUE_0000773101-mRNA-1	0.999
ALUE_0000845501-mRNA-1	0.999
ALUE_0000597101-mRNA-1	0.999
ALUE_0000806001-mRNA-1	0.999
ALUE_0001142601-mRNA-1	0.999
ALUE_0000889301-mRNA-1	0.999
ALUE_0001150901-mRNA-1	0.999
ALUE_0001751401-mRNA-1	0.999
ALUE_0002159001-mRNA-1	0.999
ALUE_0000638801-mRNA-1	0.999
ALUE_0002023901-mRNA-1	0.999
ALUE_0001089001-mRNA-1	0.999
ALUE_0000025601-mRNA-1	0.999
ALUE_0002077701-mRNA-1	0.999
ALUE_0001563301-mRNA-1	0.999
ALUE_0001703701-mRNA-1	0.999
ALUE_0002306001-mRNA-1	0.999
ALUE_0000147801-mRNA-1	0.999
ALUE_0001127901-mRNA-1	0.999
ALUE_0001376901-mRNA-1	0.999
ALUE_0000674101-mRNA-1	0.999
ALUE_0000748801-mRNA-1	0.999
ALUE_0001202601-mRNA-1	0.999
ALUE_0001427901-mRNA-1	0.999
ALUE_0002070501-mRNA-1	0.999
ALUE_0000484801-mRNA-1	0.999
ALUE_0001055401-mRNA-1	0.999
ALUE_0000458601-mRNA-1	0.999
ALUE_0000820001-mRNA-1	0.999
ALUE_0000500201-mRNA-1	0.999
ALUE_0001808801-mRNA-1	0.999
ALUE_0002153401-mRNA-1	0.999
ALUE_0001223001-mRNA-1	0.999
ALUE_0000387301-mRNA-1	0.999
ALUE_0002221201-mRNA-1	0.999
ALUE_0002070401-mRNA-1	0.999
ALUE_0000451401-mRNA-1	0.999
ALUE_0000394601-mRNA-1	0.999
ALUE_0001017001-mRNA-1	0.999
ALUE_0001118201-mRNA-1	0.999
ALUE_0002191701-mRNA-1	0.999
ALUE_0001848001-mRNA-1	0.999
ALUE_0001784501-mRNA-1	0.999
ALUE_0000647601-mRNA-1	0.999
ALUE_0002022201-mRNA-1	0.999
ALUE_0001406501-mRNA-1	0.999
ALUE_0001659501-mRNA-1	0.999
ALUE_0000138001-mRNA-1	0.999
ALUE_0000131001-mRNA-1	0.999
ALUE_0001388101-mRNA-1	0.999
ALUE_0001766101-mRNA-1	0.999
ALUE_0002007501-mRNA-1	0.999
ALUE_0000682201-mRNA-1	0.999
ALUE_0001258901-mRNA-1	0.999
ALUE_0001007001-mRNA-1	0.999
ALUE_0000396301-mRNA-1	0.999
ALUE_0000753701-mRNA-1	0.999
ALUE_0000778101-mRNA-1	0.999
ALUE_0000489401-mRNA-1	0.999
ALUE_0001934601-mRNA-1	0.999
ALUE_0000556901-mRNA-1	0.999
ALUE_0000797001-mRNA-1	0.999
ALUE_0001579801-mRNA-1	0.999
ALUE_0000414401-mRNA-1	0.999
ALUE_0001229901-mRNA-1	0.999
ALUE_0000881101-mRNA-1	0.999
ALUE_0000514201-mRNA-1	0.999
ALUE_0000112801-mRNA-1	0.999
ALUE_0001872001-mRNA-1	0.999
ALUE_0001617201-mRNA-1	0.999
ALUE_0000942101-mRNA-1	0.999
ALUE_0002129301-mRNA-1	0.999
ALUE_0001721501-mRNA-1	0.999
ALUE_0000699501-mRNA-1	0.999
ALUE_0002289901-mRNA-1	0.999
ALUE_0000813101-mRNA-1	0.999
ALUE_0002193901-mRNA-1	0.999
ALUE_0000021201-mRNA-1	0.999
ALUE_0000986101-mRNA-1	0.999
ALUE_0002328301-mRNA-1	0.999
ALUE_0002227001-mRNA-1	0.999
ALUE_0000690401-mRNA-1	0.999
ALUE_0000506601-mRNA-1	0.999
ALUE_0002283801-mRNA-1	0.999
ALUE_0000787601-mRNA-1	0.999
ALUE_0000494201-mRNA-1	0.999
ALUE_0000283901-mRNA-1	0.999
ALUE_0002141601-mRNA-1	0.999
ALUE_0000744901-mRNA-1	0.999
ALUE_0001555601-mRNA-1	0.999
ALUE_0002170601-mRNA-1	0.999
ALUE_0001605601-mRNA-1	0.999
ALUE_0001683301-mRNA-1	0.999
ALUE_0001395101-mRNA-1	0.999
ALUE_0000845201-mRNA-1	0.999
ALUE_0000303101-mRNA-1	0.999
ALUE_0000662501-mRNA-1	0.999
ALUE_0000978701-mRNA-1	0.999
ALUE_0001098201-mRNA-1	0.999
ALUE_0002208701-mRNA-1	0.999
ALUE_0002271301-mRNA-1	0.999
ALUE_0001236501-mRNA-1	0.999
ALUE_0000992601-mRNA-1	0.999
ALUE_0001847201-mRNA-1	0.999
ALUE_0002282201-mRNA-1	0.999
ALUE_0000093401-mRNA-1	0.999
ALUE_0001296201-mRNA-1	0.999
ALUE_0000473301-mRNA-1	0.999
ALUE_0000679101-mRNA-1	0.999
ALUE_0001401201-mRNA-1	0.999
ALUE_0001977801-mRNA-1	0.999
ALUE_0000332001-mRNA-1	0.999
ALUE_0000675301-mRNA-1	0.999
ALUE_0002232301-mRNA-1	0.999
ALUE_0000126001-mRNA-1	0.999
ALUE_0001765801-mRNA-1	0.999
ALUE_0001127601-mRNA-1	0.999
ALUE_0000837401-mRNA-1	0.999
ALUE_0001376801-mRNA-1	0.999
ALUE_0002186001-mRNA-1	0.999
ALUE_0000986601-mRNA-1	0.999
ALUE_0001637601-mRNA-1	0.999
ALUE_0001796101-mRNA-1	0.999
ALUE_0001437201-mRNA-1	0.999
ALUE_0000361001-mRNA-1	0.999
ALUE_0001618501-mRNA-1	0.999
ALUE_0000345401-mRNA-1	0.999
ALUE_0000014001-mRNA-1	0.999
ALUE_0001576501-mRNA-1	0.999
ALUE_0001882701-mRNA-1	0.999
ALUE_0000319401-mRNA-1	0.999
ALUE_0000553801-mRNA-1	0.999
ALUE_0000746001-mRNA-1	0.999
ALUE_0000524401-mRNA-1	0.999
ALUE_0001718601-mRNA-1	0.999
ALUE_0000547201-mRNA-1	0.999
ALUE_0001085301-mRNA-1	0.999
ALUE_0001351501-mRNA-1	0.999
ALUE_0001078301-mRNA-1	0.999
ALUE_0001635101-mRNA-1	0.999
ALUE_0001416701-mRNA-1	0.999
ALUE_0001564001-mRNA-1	0.999
ALUE_0000575601-mRNA-1	0.999
ALUE_0001909601-mRNA-1	0.999
ALUE_0002143901-mRNA-1	0.999
ALUE_0000447601-mRNA-1	0.999
ALUE_0000981001-mRNA-1	0.999
ALUE_0001743201-mRNA-1	0.999
ALUE_0000452101-mRNA-1	0.999
ALUE_0001087501-mRNA-1	0.999
ALUE_0001331401-mRNA-1	0.999
ALUE_0001902501-mRNA-1	0.999
ALUE_0000682601-mRNA-1	0.999
ALUE_0000825501-mRNA-1	0.999
ALUE_0000793301-mRNA-1	0.999
ALUE_0001697001-mRNA-1	0.999
ALUE_0001096901-mRNA-1	0.999
ALUE_0001314901-mRNA-1	0.999
ALUE_0001859301-mRNA-1	0.999
ALUE_0001482601-mRNA-1	0.999
ALUE_0000419901-mRNA-1	0.999
ALUE_0002315701-mRNA-1	0.999
ALUE_0002168001-mRNA-1	0.999
ALUE_0002037201-mRNA-1	0.999
ALUE_0002051801-mRNA-1	0.999
ALUE_0000134501-mRNA-1	0.999
ALUE_0000064101-mRNA-1	0.999
ALUE_0001574201-mRNA-1	0.999
ALUE_0000038301-mRNA-1	0.999
ALUE_0001306501-mRNA-1	0.999
ALUE_0000435401-mRNA-1	0.999
ALUE_0000793101-mRNA-1	0.999
ALUE_0002130401-mRNA-1	0.999
ALUE_0000631701-mRNA-1	0.999
ALUE_0000488901-mRNA-1	0.999
ALUE_0000388801-mRNA-1	0.999
ALUE_0001504501-mRNA-1	0.999
ALUE_0001240401-mRNA-1	0.999
ALUE_0002251801-mRNA-1	0.999
ALUE_0000469201-mRNA-1	0.999
ALUE_0001383801-mRNA-1	0.999
ALUE_0000874901-mRNA-1	0.999
ALUE_0000755801-mRNA-1	0.999
ALUE_0001349201-mRNA-1	0.999
ALUE_0000883601-mRNA-1	0.999
ALUE_0000370801-mRNA-1	0.999
ALUE_0001710101-mRNA-1	0.999
ALUE_0000321701-mRNA-1	0.999
ALUE_0001904001-mRNA-1	0.999
ALUE_0001718201-mRNA-1	0.999
ALUE_0001694801-mRNA-1	0.999
ALUE_0000817901-mRNA-1	0.999
ALUE_0000477201-mRNA-1	0.999
ALUE_0000721901-mRNA-1	0.999
ALUE_0000212101-mRNA-1	0.999
ALUE_0001591801-mRNA-1	0.999
ALUE_0000646001-mRNA-1	0.999
ALUE_0000456401-mRNA-1	0.999
ALUE_0001934701-mRNA-1	0.999
ALUE_0001305901-mRNA-1	0.999
ALUE_0001733601-mRNA-1	0.999
ALUE_0001573401-mRNA-1	0.999
ALUE_0000423901-mRNA-1	0.999
ALUE_0000526401-mRNA-1	0.999
ALUE_0001504301-mRNA-1	0.999
ALUE_0000945901-mRNA-1	0.999
ALUE_0000929901-mRNA-1	0.999
ALUE_0001172401-mRNA-1	0.999
ALUE_0000752601-mRNA-1	0.999
ALUE_0002118201-mRNA-1	0.999
ALUE_0002184901-mRNA-1	0.999
ALUE_0000274601-mRNA-1	0.999
ALUE_0000905201-mRNA-1	0.999
ALUE_0001502501-mRNA-1	0.999
ALUE_0001688701-mRNA-1	0.999
ALUE_0001815401-mRNA-1	0.999
ALUE_0000821201-mRNA-1	0.999
ALUE_0000022301-mRNA-1	0.999
ALUE_0000801301-mRNA-1	0.999
ALUE_0001551001-mRNA-1	0.999
ALUE_0000275601-mRNA-1	0.999
ALUE_0001170701-mRNA-1	0.999
ALUE_0001626501-mRNA-1	0.999
ALUE_0000294901-mRNA-1	0.999
ALUE_0001679201-mRNA-1	0.999
ALUE_0000626701-mRNA-1	0.999
ALUE_0000579901-mRNA-1	0.999
ALUE_0000677901-mRNA-1	0.999
ALUE_0001432801-mRNA-1	0.999
ALUE_0000090201-mRNA-1	0.999
ALUE_0000898901-mRNA-1	0.999
ALUE_0000870401-mRNA-1	0.999
ALUE_0000120601-mRNA-1	0.999
ALUE_0000539001-mRNA-1	0.999
ALUE_0001161801-mRNA-1	0.999
ALUE_0001087401-mRNA-1	0.999
ALUE_0001080501-mRNA-1	0.999
ALUE_0001878801-mRNA-1	0.999
ALUE_0001003501-mRNA-1	0.999
ALUE_0001408801-mRNA-1	0.999
ALUE_0001709201-mRNA-1	0.999
ALUE_0000783801-mRNA-1	0.999
ALUE_0000913301-mRNA-1	0.999
ALUE_0000878501-mRNA-1	0.999
ALUE_0001019201-mRNA-1	0.999
ALUE_0001655301-mRNA-1	0.999
ALUE_0000594301-mRNA-1	0.999
ALUE_0001418301-mRNA-1	0.999
ALUE_0001172001-mRNA-1	0.999
ALUE_0000757401-mRNA-1	0.999
ALUE_0001821301-mRNA-1	0.999
ALUE_0001916201-mRNA-1	0.999
ALUE_0000748701-mRNA-1	0.999
ALUE_0002157001-mRNA-1	0.999
ALUE_0001463801-mRNA-1	0.999
ALUE_0001660101-mRNA-1	0.999
ALUE_0000519401-mRNA-1	0.999
ALUE_0001731501-mRNA-1	0.999
ALUE_0001435601-mRNA-1	0.999
ALUE_0001210201-mRNA-1	0.999
ALUE_0001868801-mRNA-1	0.999
ALUE_0001941801-mRNA-1	0.999
ALUE_0001278101-mRNA-1	0.999
ALUE_0001059601-mRNA-1	0.999
ALUE_0000331401-mRNA-1	0.999
ALUE_0000773001-mRNA-1	0.999
ALUE_0001815601-mRNA-1	0.999
ALUE_0001275201-mRNA-1	0.999
ALUE_0001622301-mRNA-1	0.999
ALUE_0001869101-mRNA-1	0.999
ALUE_0000443501-mRNA-1	0.999
ALUE_0002167901-mRNA-1	0.999
ALUE_0002017201-mRNA-1	0.999
ALUE_0000718301-mRNA-1	0.999
ALUE_0000972001-mRNA-1	0.999
ALUE_0000232501-mRNA-1	0.999
ALUE_0001091401-mRNA-1	0.999
ALUE_0001931901-mRNA-1	0.999
ALUE_0001470101-mRNA-1	0.999
ALUE_0001516401-mRNA-1	0.999
ALUE_0001627701-mRNA-1	0.999
ALUE_0001428001-mRNA-1	0.999
ALUE_0000157701-mRNA-1	0.999
ALUE_0000229401-mRNA-1	0.999
ALUE_0001027101-mRNA-1	0.999
ALUE_0000240501-mRNA-1	0.999
ALUE_0000502201-mRNA-1	0.999
ALUE_0001178001-mRNA-1	0.999
ALUE_0001496401-mRNA-1	0.999
ALUE_0000800301-mRNA-1	0.999
ALUE_0000237601-mRNA-1	0.999
ALUE_0000561501-mRNA-1	0.999
ALUE_0001865601-mRNA-1	0.999
ALUE_0000918501-mRNA-1	0.999
ALUE_0002122801-mRNA-1	0.999
ALUE_0001232401-mRNA-1	0.999
ALUE_0001070601-mRNA-1	0.999
ALUE_0001682801-mRNA-1	0.999
ALUE_0000902301-mRNA-1	0.999
ALUE_0002027501-mRNA-1	0.999
ALUE_0001896901-mRNA-1	0.999
ALUE_0000733301-mRNA-1	0.999
ALUE_0001504601-mRNA-1	0.999
ALUE_0000134701-mRNA-1	0.999
ALUE_0000151901-mRNA-1	0.999
ALUE_0001966201-mRNA-1	0.999
ALUE_0000072001-mRNA-1	0.998
ALUE_0000056401-mRNA-1	0.998
ALUE_0000675901-mRNA-1	0.998
ALUE_0000791701-mRNA-1	0.998
ALUE_0001913501-mRNA-1	0.998
ALUE_0001957801-mRNA-1	0.998
ALUE_0000736001-mRNA-1	0.998
ALUE_0002304101-mRNA-1	0.998
ALUE_0001688601-mRNA-1	0.998
ALUE_0001315701-mRNA-1	0.998
ALUE_0000985901-mRNA-1	0.998
ALUE_0001830001-mRNA-1	0.998
ALUE_0001952301-mRNA-1	0.998
ALUE_0000545201-mRNA-1	0.998
ALUE_0000537401-mRNA-1	0.998
ALUE_0001943701-mRNA-1	0.998
ALUE_0001457701-mRNA-1	0.998
ALUE_0001502201-mRNA-1	0.998
ALUE_0000344301-mRNA-1	0.998
ALUE_0000793501-mRNA-1	0.998
ALUE_0000555001-mRNA-1	0.998
ALUE_0000044901-mRNA-1	0.998
ALUE_0001575701-mRNA-1	0.998
ALUE_0000380601-mRNA-1	0.998
ALUE_0000696701-mRNA-1	0.998
ALUE_0001551301-mRNA-1	0.998
ALUE_0002009801-mRNA-1	0.998
ALUE_0002161701-mRNA-1	0.998
ALUE_0001937001-mRNA-1	0.998
ALUE_0001857301-mRNA-1	0.998
ALUE_0000469501-mRNA-1	0.998
ALUE_0001300101-mRNA-1	0.998
ALUE_0002167501-mRNA-1	0.998
ALUE_0002006101-mRNA-1	0.998
ALUE_0001008801-mRNA-1	0.998
ALUE_0001997901-mRNA-1	0.998
ALUE_0000491801-mRNA-1	0.998
ALUE_0001789301-mRNA-1	0.998
ALUE_0001609601-mRNA-1	0.998
ALUE_0000034301-mRNA-1	0.998
ALUE_0000742501-mRNA-1	0.998
ALUE_0001645301-mRNA-1	0.998
ALUE_0001187101-mRNA-1	0.998
ALUE_0000642601-mRNA-1	0.998
ALUE_0000595101-mRNA-1	0.998
ALUE_0001523401-mRNA-1	0.998
ALUE_0001281501-mRNA-1	0.998
ALUE_0001569901-mRNA-1	0.998
ALUE_0001037601-mRNA-1	0.998
ALUE_0001430601-mRNA-1	0.998
ALUE_0000475501-mRNA-1	0.998
ALUE_0002133401-mRNA-1	0.998
ALUE_0001090301-mRNA-1	0.998
ALUE_0001818001-mRNA-1	0.998
ALUE_0001624801-mRNA-1	0.998
ALUE_0000833801-mRNA-1	0.998
ALUE_0002277401-mRNA-1	0.998
ALUE_0000679801-mRNA-1	0.998
ALUE_0001802501-mRNA-1	0.998
ALUE_0000566001-mRNA-1	0.998
ALUE_0002013201-mRNA-1	0.998
ALUE_0000461201-mRNA-1	0.998
ALUE_0001313601-mRNA-1	0.998
ALUE_0000292001-mRNA-1	0.998
ALUE_0000797701-mRNA-1	0.998
ALUE_0001729201-mRNA-1	0.998
ALUE_0002167701-mRNA-1	0.998
ALUE_0000193801-mRNA-1	0.998
ALUE_0001519301-mRNA-1	0.998
ALUE_0000990301-mRNA-1	0.998
ALUE_0000667601-mRNA-1	0.998
ALUE_0001850201-mRNA-1	0.998
ALUE_0000303501-mRNA-1	0.998
ALUE_0000605801-mRNA-1	0.998
ALUE_0001026801-mRNA-1	0.998
ALUE_0000848101-mRNA-1	0.998
ALUE_0000304501-mRNA-1	0.998
ALUE_0001898401-mRNA-1	0.998
ALUE_0001032501-mRNA-1	0.998
ALUE_0001449201-mRNA-1	0.998
ALUE_0002344001-mRNA-1	0.998
ALUE_0000889401-mRNA-1	0.998
ALUE_0000591001-mRNA-1	0.998
ALUE_0001888601-mRNA-1	0.998
ALUE_0001182501-mRNA-1	0.998
ALUE_0001246801-mRNA-1	0.998
ALUE_0001816101-mRNA-1	0.998
ALUE_0000220601-mRNA-1	0.998
ALUE_0000391201-mRNA-1	0.998
ALUE_0001223401-mRNA-1	0.998
ALUE_0000744801-mRNA-1	0.998
ALUE_0001271101-mRNA-1	0.998
ALUE_0002237101-mRNA-1	0.998
ALUE_0000666301-mRNA-1	0.998
ALUE_0002082101-mRNA-1	0.998
ALUE_0001144301-mRNA-1	0.998
ALUE_0000685101-mRNA-1	0.998
ALUE_0002207601-mRNA-1	0.998
ALUE_0000739501-mRNA-1	0.998
ALUE_0000415301-mRNA-1	0.998
ALUE_0000653301-mRNA-1	0.998
ALUE_0000317701-mRNA-1	0.998
ALUE_0001583101-mRNA-1	0.998
ALUE_0000544901-mRNA-1	0.998
ALUE_0001536501-mRNA-1	0.998
ALUE_0000297801-mRNA-1	0.998
ALUE_0001845701-mRNA-1	0.998
ALUE_0001351201-mRNA-1	0.998
ALUE_0000764801-mRNA-1	0.998
ALUE_0000937901-mRNA-1	0.998
ALUE_0000666001-mRNA-1	0.998
ALUE_0001607901-mRNA-1	0.998
ALUE_0001695801-mRNA-1	0.998
ALUE_0000363301-mRNA-1	0.998
ALUE_0001696601-mRNA-1	0.998
ALUE_0000980101-mRNA-1	0.998
ALUE_0001226901-mRNA-1	0.998
ALUE_0000888501-mRNA-1	0.998
ALUE_0001358601-mRNA-1	0.998
ALUE_0001381501-mRNA-1	0.998
ALUE_0000426901-mRNA-1	0.998
ALUE_0001002501-mRNA-1	0.998
ALUE_0001362701-mRNA-1	0.998
ALUE_0002177001-mRNA-1	0.998
ALUE_0000088801-mRNA-1	0.998
ALUE_0002194201-mRNA-1	0.998
ALUE_0000887201-mRNA-1	0.998
ALUE_0000560401-mRNA-1	0.998
ALUE_0000479101-mRNA-1	0.998
ALUE_0001927601-mRNA-1	0.998
ALUE_0002312201-mRNA-1	0.998
ALUE_0001640001-mRNA-1	0.998
ALUE_0000152201-mRNA-1	0.998
ALUE_0001489301-mRNA-1	0.998
ALUE_0001523801-mRNA-1	0.998
ALUE_0002203101-mRNA-1	0.998
ALUE_0002160001-mRNA-1	0.998
ALUE_0001518101-mRNA-1	0.998
ALUE_0001765501-mRNA-1	0.998
ALUE_0000098301-mRNA-1	0.998
ALUE_0001963401-mRNA-1	0.998
ALUE_0000730601-mRNA-1	0.998
ALUE_0000411401-mRNA-1	0.998
ALUE_0000357601-mRNA-1	0.998
ALUE_0000583601-mRNA-1	0.998
ALUE_0000895201-mRNA-1	0.998
ALUE_0001833201-mRNA-1	0.998
ALUE_0001674801-mRNA-1	0.998
ALUE_0001848901-mRNA-1	0.998
ALUE_0001198201-mRNA-1	0.998
ALUE_0000996801-mRNA-1	0.998
ALUE_0001490001-mRNA-1	0.998
ALUE_0001369301-mRNA-1	0.998
ALUE_0002068401-mRNA-1	0.998
ALUE_0001279601-mRNA-1	0.998
ALUE_0001734101-mRNA-1	0.998
ALUE_0000646101-mRNA-1	0.998
ALUE_0002022301-mRNA-1	0.998
ALUE_0001241601-mRNA-1	0.998
ALUE_0000145001-mRNA-1	0.998
ALUE_0000973701-mRNA-1	0.998
ALUE_0001811501-mRNA-1	0.998
ALUE_0000154601-mRNA-1	0.998
ALUE_0000569001-mRNA-1	0.998
ALUE_0000650201-mRNA-1	0.998
ALUE_0001315901-mRNA-1	0.998
ALUE_0001688901-mRNA-1	0.998
ALUE_0000675001-mRNA-1	0.998
ALUE_0000655301-mRNA-1	0.998
ALUE_0000473901-mRNA-1	0.998
ALUE_0001402601-mRNA-1	0.998
ALUE_0000378301-mRNA-1	0.998
ALUE_0000551301-mRNA-1	0.998
ALUE_0000433701-mRNA-1	0.998
ALUE_0000852401-mRNA-1	0.998
ALUE_0001730601-mRNA-1	0.998
ALUE_0001528601-mRNA-1	0.998
ALUE_0001032401-mRNA-1	0.998
ALUE_0001529501-mRNA-1	0.998
ALUE_0000685801-mRNA-1	0.998
ALUE_0002063201-mRNA-1	0.998
ALUE_0001717601-mRNA-1	0.998
ALUE_0001150601-mRNA-1	0.998
ALUE_0001994901-mRNA-1	0.998
ALUE_0002002801-mRNA-1	0.998
ALUE_0001360801-mRNA-1	0.998
ALUE_0000906501-mRNA-1	0.998
ALUE_0001812201-mRNA-1	0.998
ALUE_0001625401-mRNA-1	0.998
ALUE_0000998101-mRNA-1	0.998
ALUE_0001556901-mRNA-1	0.998
ALUE_0001941101-mRNA-1	0.998
ALUE_0001499601-mRNA-1	0.998
ALUE_0000821101-mRNA-1	0.998
ALUE_0000370401-mRNA-1	0.998
ALUE_0000974601-mRNA-1	0.998
ALUE_0000460601-mRNA-1	0.998
ALUE_0000630801-mRNA-1	0.998
ALUE_0001254401-mRNA-1	0.998
ALUE_0001529801-mRNA-1	0.998
ALUE_0001013501-mRNA-1	0.998
ALUE_0000751501-mRNA-1	0.998
ALUE_0000693701-mRNA-1	0.998
ALUE_0000327401-mRNA-1	0.998
ALUE_0001989901-mRNA-1	0.998
ALUE_0000917801-mRNA-1	0.998
ALUE_0001581701-mRNA-1	0.998
ALUE_0000106401-mRNA-1	0.998
ALUE_0000662701-mRNA-1	0.998
ALUE_0000640401-mRNA-1	0.998
ALUE_0000135301-mRNA-1	0.998
ALUE_0000556401-mRNA-1	0.998
ALUE_0001004201-mRNA-1	0.998
ALUE_0002092401-mRNA-1	0.998
ALUE_0002207801-mRNA-1	0.998
ALUE_0000416801-mRNA-1	0.998
ALUE_0001001301-mRNA-1	0.998
ALUE_0001078601-mRNA-1	0.998
ALUE_0000273701-mRNA-1	0.998
ALUE_0001420001-mRNA-1	0.998
ALUE_0000800501-mRNA-1	0.998
ALUE_0000512901-mRNA-1	0.998
ALUE_0001338601-mRNA-1	0.998
ALUE_0000636601-mRNA-1	0.998
ALUE_0002252901-mRNA-1	0.998
ALUE_0000038501-mRNA-1	0.998
ALUE_0001694601-mRNA-1	0.998
ALUE_0001567901-mRNA-1	0.998
ALUE_0001663901-mRNA-1	0.998
ALUE_0002351301-mRNA-1	0.998
ALUE_0002189301-mRNA-1	0.998
ALUE_0000547401-mRNA-1	0.998
ALUE_0002324001-mRNA-1	0.998
ALUE_0002298201-mRNA-1	0.998
ALUE_0001519401-mRNA-1	0.998
ALUE_0000309701-mRNA-1	0.998
ALUE_0001557101-mRNA-1	0.998
ALUE_0001295001-mRNA-1	0.998
ALUE_0000662601-mRNA-1	0.998
ALUE_0000474201-mRNA-1	0.998
ALUE_0000367701-mRNA-1	0.998
ALUE_0001663001-mRNA-1	0.998
ALUE_0000584201-mRNA-1	0.998
ALUE_0000699601-mRNA-1	0.998
ALUE_0001691701-mRNA-1	0.998
ALUE_0001936201-mRNA-1	0.998
ALUE_0000043101-mRNA-1	0.998
ALUE_0001437701-mRNA-1	0.998
ALUE_0001984501-mRNA-1	0.998
ALUE_0000356601-mRNA-1	0.998
ALUE_0000950501-mRNA-1	0.998
ALUE_0002028801-mRNA-1	0.998
ALUE_0001813201-mRNA-1	0.998
ALUE_0000224601-mRNA-1	0.998
ALUE_0001402301-mRNA-1	0.998
ALUE_0000373701-mRNA-1	0.998
ALUE_0000880501-mRNA-1	0.998
ALUE_0001479401-mRNA-1	0.998
ALUE_0001281901-mRNA-1	0.998
ALUE_0001068101-mRNA-1	0.998
ALUE_0002112101-mRNA-1	0.998
ALUE_0000448001-mRNA-1	0.998
ALUE_0000065701-mRNA-1	0.998
ALUE_0002340401-mRNA-1	0.998
ALUE_0001913601-mRNA-1	0.998
ALUE_0000905301-mRNA-1	0.998
ALUE_0000017701-mRNA-1	0.998
ALUE_0000692601-mRNA-1	0.998
ALUE_0001236101-mRNA-1	0.998
ALUE_0001984301-mRNA-1	0.998
ALUE_0001797801-mRNA-1	0.998
ALUE_0001497101-mRNA-1	0.998
ALUE_0000379501-mRNA-1	0.998
ALUE_0000818701-mRNA-1	0.998
ALUE_0000636201-mRNA-1	0.998
ALUE_0001466601-mRNA-1	0.998
ALUE_0001350401-mRNA-1	0.998
ALUE_0001640301-mRNA-1	0.998
ALUE_0002167201-mRNA-1	0.998
ALUE_0002032301-mRNA-1	0.998
ALUE_0001253501-mRNA-1	0.998
ALUE_0000852001-mRNA-1	0.998
ALUE_0000970001-mRNA-1	0.998
ALUE_0000530001-mRNA-1	0.998
ALUE_0001141401-mRNA-1	0.998
ALUE_0001239401-mRNA-1	0.998
ALUE_0000965901-mRNA-1	0.998
ALUE_0001176001-mRNA-1	0.998
ALUE_0000636301-mRNA-1	0.998
ALUE_0000312101-mRNA-1	0.998
ALUE_0000870101-mRNA-1	0.998
ALUE_0000242201-mRNA-1	0.998
ALUE_0000592501-mRNA-1	0.998
ALUE_0000274901-mRNA-1	0.998
ALUE_0000299301-mRNA-1	0.998
ALUE_0000056301-mRNA-1	0.998
ALUE_0001326701-mRNA-1	0.998
ALUE_0002204601-mRNA-1	0.998
ALUE_0000901601-mRNA-1	0.998
ALUE_0001319401-mRNA-1	0.998
ALUE_0000840301-mRNA-1	0.998
ALUE_0001818501-mRNA-1	0.998
ALUE_0001858301-mRNA-1	0.998
ALUE_0000036101-mRNA-1	0.998
ALUE_0001300601-mRNA-1	0.998
ALUE_0001659301-mRNA-1	0.998
ALUE_0000527801-mRNA-1	0.998
ALUE_0000756601-mRNA-1	0.998
ALUE_0001088301-mRNA-1	0.998
ALUE_0001057501-mRNA-1	0.998
ALUE_0000103601-mRNA-1	0.998
ALUE_0000848001-mRNA-1	0.998
ALUE_0001798101-mRNA-1	0.998
ALUE_0000007701-mRNA-1	0.998
ALUE_0001470001-mRNA-1	0.998
ALUE_0001258301-mRNA-1	0.998
ALUE_0001431301-mRNA-1	0.998
ALUE_0001508201-mRNA-1	0.998
ALUE_0000855601-mRNA-1	0.998
ALUE_0001405801-mRNA-1	0.998
ALUE_0000490201-mRNA-1	0.998
ALUE_0000698601-mRNA-1	0.998
ALUE_0000759101-mRNA-1	0.998
ALUE_0001579101-mRNA-1	0.998
ALUE_0001086401-mRNA-1	0.998
ALUE_0001172601-mRNA-1	0.998
ALUE_0002008501-mRNA-1	0.998
ALUE_0001111701-mRNA-1	0.998
ALUE_0000474601-mRNA-1	0.998
ALUE_0000532101-mRNA-1	0.998
ALUE_0001915401-mRNA-1	0.998
ALUE_0000803801-mRNA-1	0.998
ALUE_0000472801-mRNA-1	0.998
ALUE_0001695501-mRNA-1	0.998
ALUE_0001020101-mRNA-1	0.998
ALUE_0000508601-mRNA-1	0.998
ALUE_0001307901-mRNA-1	0.998
ALUE_0000143101-mRNA-1	0.997
ALUE_0000365301-mRNA-1	0.997
ALUE_0001506301-mRNA-1	0.997
ALUE_0001355201-mRNA-1	0.997
ALUE_0001774701-mRNA-1	0.997
ALUE_0002222201-mRNA-1	0.997
ALUE_0001705901-mRNA-1	0.997
ALUE_0000682101-mRNA-1	0.997
ALUE_0000787001-mRNA-1	0.997
ALUE_0001298501-mRNA-1	0.997
ALUE_0000475801-mRNA-1	0.997
ALUE_0001609301-mRNA-1	0.997
ALUE_0001252601-mRNA-1	0.997
ALUE_0000114701-mRNA-1	0.997
ALUE_0000737401-mRNA-1	0.997
ALUE_0000863501-mRNA-1	0.997
ALUE_0000527901-mRNA-1	0.997
ALUE_0000066801-mRNA-1	0.997
ALUE_0001201601-mRNA-1	0.997
ALUE_0001899501-mRNA-1	0.997
ALUE_0000914101-mRNA-1	0.997
ALUE_0000717901-mRNA-1	0.997
ALUE_0002061901-mRNA-1	0.997
ALUE_0002327101-mRNA-1	0.997
ALUE_0001757601-mRNA-1	0.997
ALUE_0001310801-mRNA-1	0.997
ALUE_0000127101-mRNA-1	0.997
ALUE_0002048101-mRNA-1	0.997
ALUE_0001971601-mRNA-1	0.997
ALUE_0002322101-mRNA-1	0.997
ALUE_0000731501-mRNA-1	0.997
ALUE_0002119701-mRNA-1	0.997
ALUE_0000911601-mRNA-1	0.997
ALUE_0001996501-mRNA-1	0.997
ALUE_0001084101-mRNA-1	0.997
ALUE_0000746501-mRNA-1	0.997
ALUE_0002002001-mRNA-1	0.997
ALUE_0000357001-mRNA-1	0.997
ALUE_0001215001-mRNA-1	0.997
ALUE_0000737501-mRNA-1	0.997
ALUE_0002160401-mRNA-1	0.997
ALUE_0002204301-mRNA-1	0.997
ALUE_0001548901-mRNA-1	0.997
ALUE_0001878901-mRNA-1	0.997
ALUE_0001470201-mRNA-1	0.997
ALUE_0001542901-mRNA-1	0.997
ALUE_0000505301-mRNA-1	0.997
ALUE_0001217001-mRNA-1	0.997
ALUE_0002067501-mRNA-1	0.997
ALUE_0001694501-mRNA-1	0.997
ALUE_0002055901-mRNA-1	0.997
ALUE_0000903901-mRNA-1	0.997
ALUE_0001732201-mRNA-1	0.997
ALUE_0000274401-mRNA-1	0.997
ALUE_0001238801-mRNA-1	0.997
ALUE_0000818101-mRNA-1	0.997
ALUE_0000199901-mRNA-1	0.997
ALUE_0002173401-mRNA-1	0.997
ALUE_0000041501-mRNA-1	0.997
ALUE_0000686201-mRNA-1	0.997
ALUE_0000555501-mRNA-1	0.997
ALUE_0000571501-mRNA-1	0.997
ALUE_0001927101-mRNA-1	0.997
ALUE_0001281601-mRNA-1	0.997
ALUE_0001099701-mRNA-1	0.997
ALUE_0001992001-mRNA-1	0.997
ALUE_0000904201-mRNA-1	0.997
ALUE_0000165901-mRNA-1	0.997
ALUE_0001883301-mRNA-1	0.997
ALUE_0001088601-mRNA-1	0.997
ALUE_0002034901-mRNA-1	0.997
ALUE_0000683701-mRNA-1	0.997
ALUE_0000259101-mRNA-1	0.997
ALUE_0001714701-mRNA-1	0.997
ALUE_0002222401-mRNA-1	0.997
ALUE_0002181501-mRNA-1	0.997
ALUE_0001093601-mRNA-1	0.997
ALUE_0001635701-mRNA-1	0.997
ALUE_0001658401-mRNA-1	0.997
ALUE_0000691301-mRNA-1	0.997
ALUE_0002141801-mRNA-1	0.997
ALUE_0001879101-mRNA-1	0.997
ALUE_0000862301-mRNA-1	0.997
ALUE_0000548501-mRNA-1	0.997
ALUE_0001111801-mRNA-1	0.997
ALUE_0002211901-mRNA-1	0.997
ALUE_0002213401-mRNA-1	0.997
ALUE_0001409101-mRNA-1	0.997
ALUE_0000848501-mRNA-1	0.997
ALUE_0000309601-mRNA-1	0.997
ALUE_0001866301-mRNA-1	0.997
ALUE_0000004301-mRNA-1	0.997
ALUE_0001423301-mRNA-1	0.997
ALUE_0001870801-mRNA-1	0.997
ALUE_0000551201-mRNA-1	0.997
ALUE_0000818201-mRNA-1	0.997
ALUE_0001018801-mRNA-1	0.997
ALUE_0001639401-mRNA-1	0.997
ALUE_0001895201-mRNA-1	0.997
ALUE_0001068301-mRNA-1	0.997
ALUE_0001997201-mRNA-1	0.997
ALUE_0001006501-mRNA-1	0.997
ALUE_0001896801-mRNA-1	0.997
ALUE_0000724801-mRNA-1	0.997
ALUE_0001430101-mRNA-1	0.997
ALUE_0000346801-mRNA-1	0.997
ALUE_0000609401-mRNA-1	0.997
ALUE_0001726001-mRNA-1	0.997
ALUE_0000832501-mRNA-1	0.997
ALUE_0000187101-mRNA-1	0.997
ALUE_0002178001-mRNA-1	0.997
ALUE_0001610101-mRNA-1	0.997
ALUE_0000674001-mRNA-1	0.997
ALUE_0001172901-mRNA-1	0.997
ALUE_0000882301-mRNA-1	0.997
ALUE_0001156501-mRNA-1	0.997
ALUE_0001004801-mRNA-1	0.997
ALUE_0001997101-mRNA-1	0.997
ALUE_0002287001-mRNA-1	0.997
ALUE_0001948901-mRNA-1	0.997
ALUE_0001109601-mRNA-1	0.997
ALUE_0000983701-mRNA-1	0.997
ALUE_0000516601-mRNA-1	0.997
ALUE_0000792901-mRNA-1	0.997
ALUE_0000486301-mRNA-1	0.997
ALUE_0000760901-mRNA-1	0.997
ALUE_0000586101-mRNA-1	0.997
ALUE_0000443601-mRNA-1	0.997
ALUE_0000521301-mRNA-1	0.997
ALUE_0000885701-mRNA-1	0.997
ALUE_0001149201-mRNA-1	0.997
ALUE_0001578001-mRNA-1	0.997
ALUE_0002227101-mRNA-1	0.997
ALUE_0001187801-mRNA-1	0.997
ALUE_0000688001-mRNA-1	0.997
ALUE_0001497601-mRNA-1	0.997
ALUE_0001149101-mRNA-1	0.997
ALUE_0001027201-mRNA-1	0.997
ALUE_0001047701-mRNA-1	0.997
ALUE_0002284801-mRNA-1	0.997
ALUE_0000085901-mRNA-1	0.997
ALUE_0000678201-mRNA-1	0.997
ALUE_0000881501-mRNA-1	0.997
ALUE_0000886301-mRNA-1	0.997
ALUE_0002287101-mRNA-1	0.997
ALUE_0000436801-mRNA-1	0.997
ALUE_0000021601-mRNA-1	0.997
ALUE_0001489001-mRNA-1	0.997
ALUE_0000561101-mRNA-1	0.997
ALUE_0001893001-mRNA-1	0.997
ALUE_0001054401-mRNA-1	0.997
ALUE_0000980601-mRNA-1	0.997
ALUE_0000668501-mRNA-1	0.997
ALUE_0000891501-mRNA-1	0.997
ALUE_0001837401-mRNA-1	0.997
ALUE_0001077801-mRNA-1	0.997
ALUE_0001552601-mRNA-1	0.997
ALUE_0002025601-mRNA-1	0.997
ALUE_0000142001-mRNA-1	0.997
ALUE_0000207601-mRNA-1	0.997
ALUE_0000083001-mRNA-1	0.997
ALUE_0002234501-mRNA-1	0.997
ALUE_0000561201-mRNA-1	0.997
ALUE_0002099201-mRNA-1	0.997
ALUE_0001356201-mRNA-1	0.997
ALUE_0001875801-mRNA-1	0.997
ALUE_0001909401-mRNA-1	0.997
ALUE_0000804301-mRNA-1	0.997
ALUE_0000990001-mRNA-1	0.997
ALUE_0000433901-mRNA-1	0.997
ALUE_0001830201-mRNA-1	0.997
ALUE_0000865901-mRNA-1	0.997
ALUE_0000301701-mRNA-1	0.997
ALUE_0000782201-mRNA-1	0.997
ALUE_0000773801-mRNA-1	0.997
ALUE_0002057301-mRNA-1	0.997
ALUE_0000035801-mRNA-1	0.997
ALUE_0000894901-mRNA-1	0.997
ALUE_0000565101-mRNA-1	0.997
ALUE_0001139401-mRNA-1	0.997
ALUE_0000511601-mRNA-1	0.997
ALUE_0001727801-mRNA-1	0.997
ALUE_0000723501-mRNA-1	0.997
ALUE_0000966701-mRNA-1	0.997
ALUE_0002007001-mRNA-1	0.997
ALUE_0000353701-mRNA-1	0.997
ALUE_0001062201-mRNA-1	0.997
ALUE_0000658301-mRNA-1	0.997
ALUE_0000761201-mRNA-1	0.997
ALUE_0001492701-mRNA-1	0.997
ALUE_0001817801-mRNA-1	0.997
ALUE_0000534101-mRNA-1	0.997
ALUE_0001567201-mRNA-1	0.997
ALUE_0000013901-mRNA-1	0.997
ALUE_0000328901-mRNA-1	0.997
ALUE_0001016501-mRNA-1	0.997
ALUE_0001866601-mRNA-1	0.997
ALUE_0001169301-mRNA-1	0.997
ALUE_0000813701-mRNA-1	0.997
ALUE_0000974401-mRNA-1	0.997
ALUE_0000691401-mRNA-1	0.997
ALUE_0001430001-mRNA-1	0.997
ALUE_0000653201-mRNA-1	0.997
ALUE_0001049301-mRNA-1	0.997
ALUE_0001857001-mRNA-1	0.997
ALUE_0000333201-mRNA-1	0.997
ALUE_0000433601-mRNA-1	0.997
ALUE_0000313501-mRNA-1	0.997
ALUE_0001303401-mRNA-1	0.997
ALUE_0001128801-mRNA-1	0.997
ALUE_0000644501-mRNA-1	0.997
ALUE_0001152701-mRNA-1	0.997
ALUE_0000496001-mRNA-1	0.997
ALUE_0000775101-mRNA-1	0.997
ALUE_0001021001-mRNA-1	0.997
ALUE_0001119501-mRNA-1	0.997
ALUE_0002134601-mRNA-1	0.997
ALUE_0001278301-mRNA-1	0.997
ALUE_0002305801-mRNA-1	0.997
ALUE_0000580701-mRNA-1	0.997
ALUE_0000412901-mRNA-1	0.997
ALUE_0001248801-mRNA-1	0.997
ALUE_0000836901-mRNA-1	0.997
ALUE_0001635201-mRNA-1	0.997
ALUE_0000755201-mRNA-1	0.997
ALUE_0000200601-mRNA-1	0.997
ALUE_0002213701-mRNA-1	0.997
ALUE_0001364501-mRNA-1	0.997
ALUE_0001847001-mRNA-1	0.997
ALUE_0000777801-mRNA-1	0.997
ALUE_0002006201-mRNA-1	0.997
ALUE_0001145501-mRNA-1	0.997
ALUE_0002013101-mRNA-1	0.997
ALUE_0002038201-mRNA-1	0.997
ALUE_0001770901-mRNA-1	0.997
ALUE_0001434401-mRNA-1	0.997
ALUE_0000965301-mRNA-1	0.997
ALUE_0002069401-mRNA-1	0.997
ALUE_0001933501-mRNA-1	0.997
ALUE_0000369101-mRNA-1	0.997
ALUE_0002069701-mRNA-1	0.997
ALUE_0001683201-mRNA-1	0.997
ALUE_0000307201-mRNA-1	0.997
ALUE_0001183301-mRNA-1	0.997
ALUE_0000538001-mRNA-1	0.997
ALUE_0002098001-mRNA-1	0.997
ALUE_0000252301-mRNA-1	0.997
ALUE_0001989501-mRNA-1	0.997
ALUE_0000655601-mRNA-1	0.997
ALUE_0000690901-mRNA-1	0.997
ALUE_0000609101-mRNA-1	0.997
ALUE_0001669801-mRNA-1	0.997
ALUE_0000929301-mRNA-1	0.997
ALUE_0001091001-mRNA-1	0.997
ALUE_0000562101-mRNA-1	0.997
ALUE_0000842801-mRNA-1	0.997
ALUE_0000906701-mRNA-1	0.997
ALUE_0000445501-mRNA-1	0.997
ALUE_0000023301-mRNA-1	0.997
ALUE_0001244301-mRNA-1	0.997
ALUE_0001868501-mRNA-1	0.997
ALUE_0001281701-mRNA-1	0.997
ALUE_0001429701-mRNA-1	0.997
ALUE_0001067901-mRNA-1	0.997
ALUE_0001204201-mRNA-1	0.997
ALUE_0001399601-mRNA-1	0.997
ALUE_0000631101-mRNA-1	0.997
ALUE_0000287101-mRNA-1	0.997
ALUE_0000525201-mRNA-1	0.997
ALUE_0001264501-mRNA-1	0.997
ALUE_0000991401-mRNA-1	0.997
ALUE_0001039601-mRNA-1	0.997
ALUE_0000927001-mRNA-1	0.997
ALUE_0001767501-mRNA-1	0.997
ALUE_0000869201-mRNA-1	0.997
ALUE_0001166001-mRNA-1	0.997
ALUE_0001013901-mRNA-1	0.997
ALUE_0000377901-mRNA-1	0.997
ALUE_0001551101-mRNA-1	0.997
ALUE_0001322001-mRNA-1	0.997
ALUE_0001218401-mRNA-1	0.997
ALUE_0001980501-mRNA-1	0.997
ALUE_0000167901-mRNA-1	0.997
ALUE_0001937501-mRNA-1	0.997
ALUE_0001960601-mRNA-1	0.997
ALUE_0000707601-mRNA-1	0.997
ALUE_0002192501-mRNA-1	0.997
ALUE_0002080301-mRNA-1	0.997
ALUE_0001131701-mRNA-1	0.997
ALUE_0001328101-mRNA-1	0.997
ALUE_0000908801-mRNA-1	0.997
ALUE_0000597601-mRNA-1	0.997
ALUE_0001392301-mRNA-1	0.997
ALUE_0001450901-mRNA-1	0.997
ALUE_0000533601-mRNA-1	0.997
ALUE_0000934401-mRNA-1	0.997
ALUE_0001205501-mRNA-1	0.997
ALUE_0000212301-mRNA-1	0.997
ALUE_0001552301-mRNA-1	0.997
ALUE_0001918701-mRNA-1	0.997
ALUE_0000067801-mRNA-1	0.997
ALUE_0001207001-mRNA-1	0.997
ALUE_0001091501-mRNA-1	0.997
ALUE_0001666901-mRNA-1	0.997
ALUE_0001222301-mRNA-1	0.997
ALUE_0001055601-mRNA-1	0.997
ALUE_0002032201-mRNA-1	0.997
ALUE_0000626801-mRNA-1	0.997
ALUE_0000308601-mRNA-1	0.997
ALUE_0001978801-mRNA-1	0.997
ALUE_0002043501-mRNA-1	0.997
ALUE_0000445101-mRNA-1	0.997
ALUE_0001833001-mRNA-1	0.997
ALUE_0001204301-mRNA-1	0.997
ALUE_0000980401-mRNA-1	0.997
ALUE_0001443401-mRNA-1	0.997
ALUE_0002003401-mRNA-1	0.997
ALUE_0001498701-mRNA-1	0.997
ALUE_0000976001-mRNA-1	0.997
ALUE_0001368501-mRNA-1	0.997
ALUE_0000379301-mRNA-1	0.997
ALUE_0001135401-mRNA-1	0.997
ALUE_0000348901-mRNA-1	0.997
ALUE_0000833501-mRNA-1	0.997
ALUE_0000375701-mRNA-1	0.997
ALUE_0000466801-mRNA-1	0.997
ALUE_0000150501-mRNA-1	0.997
ALUE_0001546701-mRNA-1	0.997
ALUE_0000371801-mRNA-1	0.997
ALUE_0001165701-mRNA-1	0.997
ALUE_0001999901-mRNA-1	0.997
ALUE_0001654701-mRNA-1	0.997
ALUE_0001429201-mRNA-1	0.997
ALUE_0000879901-mRNA-1	0.997
ALUE_0001261801-mRNA-1	0.997
ALUE_0001574301-mRNA-1	0.997
ALUE_0000483501-mRNA-1	0.997
ALUE_0001744601-mRNA-1	0.997
ALUE_0001214201-mRNA-1	0.997
ALUE_0002009601-mRNA-1	0.997
ALUE_0001338701-mRNA-1	0.997
ALUE_0000966901-mRNA-1	0.997
ALUE_0002166601-mRNA-1	0.997
ALUE_0001859801-mRNA-1	0.997
ALUE_0001648301-mRNA-1	0.997
ALUE_0000003101-mRNA-1	0.997
ALUE_0001926501-mRNA-1	0.997
ALUE_0000856701-mRNA-1	0.997
ALUE_0000855401-mRNA-1	0.997
ALUE_0001045301-mRNA-1	0.997
ALUE_0000759701-mRNA-1	0.997
ALUE_0000419501-mRNA-1	0.997
ALUE_0001689301-mRNA-1	0.997
ALUE_0001370801-mRNA-1	0.997
ALUE_0002304901-mRNA-1	0.997
ALUE_0001148301-mRNA-1	0.997
ALUE_0001194801-mRNA-1	0.997
ALUE_0001856401-mRNA-1	0.997
ALUE_0000956201-mRNA-1	0.997
ALUE_0000083401-mRNA-1	0.997
ALUE_0000445301-mRNA-1	0.997
ALUE_0001986601-mRNA-1	0.997
ALUE_0000113001-mRNA-1	0.997
ALUE_0000228001-mRNA-1	0.997
ALUE_0001175501-mRNA-1	0.997
ALUE_0000088001-mRNA-1	0.997
ALUE_0001670201-mRNA-1	0.997
ALUE_0001189001-mRNA-1	0.997
ALUE_0001625901-mRNA-1	0.997
ALUE_0001361001-mRNA-1	0.997
ALUE_0001687101-mRNA-1	0.997
ALUE_0001296301-mRNA-1	0.997
ALUE_0002323301-mRNA-1	0.997
ALUE_0000891901-mRNA-1	0.997
ALUE_0000445701-mRNA-1	0.997
ALUE_0002154701-mRNA-1	0.997
ALUE_0000765501-mRNA-1	0.997
ALUE_0001131501-mRNA-1	0.997
ALUE_0000425001-mRNA-1	0.997
ALUE_0001351101-mRNA-1	0.997
ALUE_0001971501-mRNA-1	0.997
ALUE_0001178201-mRNA-1	0.997
ALUE_0001678901-mRNA-1	0.997
ALUE_0000468001-mRNA-1	0.997
ALUE_0001332701-mRNA-1	0.997
ALUE_0000874201-mRNA-1	0.997
ALUE_0000286001-mRNA-1	0.997
ALUE_0000030601-mRNA-1	0.997
ALUE_0001520701-mRNA-1	0.997
ALUE_0001172101-mRNA-1	0.997
ALUE_0000224501-mRNA-1	0.997
ALUE_0001800401-mRNA-1	0.997
ALUE_0001319701-mRNA-1	0.997
ALUE_0000631801-mRNA-1	0.997
ALUE_0001592101-mRNA-1	0.997
ALUE_0000375601-mRNA-1	0.997
ALUE_0001693401-mRNA-1	0.997
ALUE_0000991901-mRNA-1	0.997
ALUE_0000794801-mRNA-1	0.997
ALUE_0000652501-mRNA-1	0.997
ALUE_0000299201-mRNA-1	0.997
ALUE_0001755301-mRNA-1	0.997
ALUE_0002003501-mRNA-1	0.997
ALUE_0000839201-mRNA-1	0.997
ALUE_0001555701-mRNA-1	0.997
ALUE_0000285901-mRNA-1	0.997
ALUE_0001354101-mRNA-1	0.997
ALUE_0002260401-mRNA-1	0.997
ALUE_0000385601-mRNA-1	0.997
ALUE_0000814001-mRNA-1	0.997
ALUE_0001015601-mRNA-1	0.997
ALUE_0001781101-mRNA-1	0.997
ALUE_0001821401-mRNA-1	0.997
ALUE_0000373901-mRNA-1	0.997
ALUE_0001524701-mRNA-1	0.997
ALUE_0001702801-mRNA-1	0.997
ALUE_0002075901-mRNA-1	0.997
ALUE_0001268101-mRNA-1	0.997
ALUE_0000468401-mRNA-1	0.997
ALUE_0002200301-mRNA-1	0.996
ALUE_0002074701-mRNA-1	0.996
ALUE_0000672301-mRNA-1	0.996
ALUE_0000473401-mRNA-1	0.996
ALUE_0001346001-mRNA-1	0.996
ALUE_0000250101-mRNA-1	0.996
ALUE_0000445801-mRNA-1	0.996
ALUE_0000578901-mRNA-1	0.996
ALUE_0001461201-mRNA-1	0.996
ALUE_0000282801-mRNA-1	0.996
ALUE_0001307601-mRNA-1	0.996
ALUE_0000680201-mRNA-1	0.996
ALUE_0001083801-mRNA-1	0.996
ALUE_0001019701-mRNA-1	0.996
ALUE_0001503201-mRNA-1	0.996
ALUE_0000376901-mRNA-1	0.996
ALUE_0000169501-mRNA-1	0.996
ALUE_0002283401-mRNA-1	0.996
ALUE_0001565101-mRNA-1	0.996
ALUE_0002261401-mRNA-1	0.996
ALUE_0000057901-mRNA-1	0.996
ALUE_0001231801-mRNA-1	0.996
ALUE_0001367801-mRNA-1	0.996
ALUE_0001917001-mRNA-1	0.996
ALUE_0000719801-mRNA-1	0.996
ALUE_0002327601-mRNA-1	0.996
ALUE_0001488201-mRNA-1	0.996
ALUE_0001275601-mRNA-1	0.996
ALUE_0000040701-mRNA-1	0.996
ALUE_0001948801-mRNA-1	0.996
ALUE_0001193101-mRNA-1	0.996
ALUE_0001415601-mRNA-1	0.996
ALUE_0000419201-mRNA-1	0.996
ALUE_0001047501-mRNA-1	0.996
ALUE_0001078701-mRNA-1	0.996
ALUE_0002090201-mRNA-1	0.996
ALUE_0000276901-mRNA-1	0.996
ALUE_0000572401-mRNA-1	0.996
ALUE_0000350601-mRNA-1	0.996
ALUE_0001233501-mRNA-1	0.996
ALUE_0001877701-mRNA-1	0.996
ALUE_0000118401-mRNA-1	0.996
ALUE_0001166601-mRNA-1	0.996
[truncated: 20,360 more rows]
